# Supplementary material for: The human metabolome and machine learning improves predictions of the post-mortem interval
Source: Nat Commun. 2026 Feb 11;17:1504. doi: 10.1038/s41467-026-69158-w (PMC12894911; doi:10.1038/s41467-026-69158-w)
Supplement: Supplementary file 3 — Supplementary Data 1 [file 41467_2026_69158_MOESM3_ESM.xlsx]

## Sheet: sup_data_1
Trial ID	Score	use_attention	num_layers	units_0	dropout_rate_0	learning_rate	units_1	dropout_rate_1	units_2	dropout_rate_2	units_3	dropout_rate_3
25	6.49155	True	4	512	0.2	0.000304954	320	0.4	192	0.2	32	0.2
5	6.50121	True	4	352	0.2	0.000126156	288	0.2	96	0.3	128	0.2
23	6.51527	True	2	416	0.4	0.00159735	256	0.4	64	0.4	192	0.4
3	6.5178	True	4	352	0.4	0.00105242	320	0.3	480	0.4	32	0.2
6	6.5472	True	2	160	0.3	0.00134616	192	0.2	320	0.3	160	0.3
27	6.5618	True	2	416	0.4	0.000206757	64	0.4	384	0.3	96	0.2
8	6.59052	True	3	256	0.3	0.00677179	320	0.3	96	0.3	128	0.2
20	6.61961	True	4	160	0.2	0.00319335	32	0.2	480	0.4	256	0.3
9	6.62067	True	2	256	0.2	0.00608106	256	0.3	384	0.2	480	0.4
22	6.63454	True	3	480	0.3	0.0015624	384	0.3	352	0.3	224	0.4
21	6.648	False	2	64	0.2	0.002651	384	0.4	32	0.3	32	0.4
14	6.65734	True	4	32	0.2	0.00371089	480	0.3	416	0.3	288	0.2
26	6.72676	False	3	256	0.4	0.00167343	64	0.3	32	0.2	384	0.3
29	6.75559	True	4	256	0.3	0.00706193	416	0.3	288	0.2	192	0.2
19	6.84222	False	2	224	0.3	0.000179064	96	0.2	128	0.3	256	0.4
1	6.86673	True	1	32	0.4	0.000859342	96	0.4	480	0.2
2	6.91369	False	2	288	0.3	0.000842899	128	0.4	480	0.2
7	6.94948	False	1	288	0.4	0.00013832	512	0.4	448	0.3	384	0.4
12	7.02708	False	1	320	0.4	0.000117139	224	0.4	224	0.2	96	0.4
28	7.17396	False	1	288	0.2	0.000159992	288	0.3	384	0.4	128	0.2
17	7.22666	False	3	480	0.4	0.00391756	192	0.2	384	0.4	96	0.4
15	7.38091	False	1	224	0.2	0.000478871	128	0.4	480	0.2	288	0.2
24	7.40103	False	4	416	0.2	0.00269897	416	0.4	64	0.4	320	0.4
0	7.64324	False	3	320	0.3	0.000258982	32	0.2	32	0.2
4	7.94748	False	4	352	0.2	0.00452843	320	0.2	128	0.4	128	0.3
11	8.04058	False	2	96	0.4	0.000759597	512	0.3	128	0.3	96	0.2
18	8.22506	False	3	192	0.3	0.000130183	160	0.4	96	0.4	288	0.4
10	10.5495	False	4	448	0.4	0.000264535	320	0.3	128	0.3	320	0.3
16	22.5289	False	4	512	0.2	0.00757191	288	0.3	480	0.2	96	0.3
13	51.251	False	2	384	0.4	0.00807108	256	0.4	96	0.3	384	0.3
