# Supplementary material for: The human metabolome and machine learning improves predictions of the post-mortem interval
Source: Nat Commun. 2026 Feb 11;17:1504. doi: 10.1038/s41467-026-69158-w (PMC12894911; doi:10.1038/s41467-026-69158-w)
Supplement: Supplementary file 4 — Supplementary Data 2 [file 41467_2026_69158_MOESM4_ESM.xlsx]

## Sheet: Sheet1
Identity	Adduct	m/z	Δ ppm	rt (s)	Spearman correlation	p-value
3-Hydroxydodecanoyl carnitine (C12-OH)	M+H	360.274	2	501.9	-0.127	0.0204
Adenosine monophosphate	M+H	348.07	0	65.5	-0.278	2.9e-08
Clupanodonyl carnitine (C22:5)	M+Na	496.34	1	620.3	-0.18	0.0006
Decanoylcarnitine (C10:0)	M+H	316.248	0	501.6	-0.343	2.95e-12
Decenoylcarnitine (C10:1)	M+H	314.232	1	458.4	-0.285	1.15e-08
Dodecenoylcarnitine (C12:1)	M+H	344.279	0	570.2	-0.182	0.0006
Hexadecadienoylcarnitine (C16:2)	M+H	396.311	0	599.2	-0.165	0.0018
Hexenoylcarnitine (C6:1)	M+H	258.17	1	282.7	-0.136	0.0123
Hydroxydecanoyl carnitine (C10-OH)	M+H	332.243	2	411.6	-0.354	5.41e-13
Inosinic acid	M+H	349.055	0	63.7	-0.132	0.016
LysoPC(14:0)	M+H	468.308	0	593.1	-0.25	8.01e-07
LysoPC(14:0)	M+Na	490.29	0	593.4	-0.263	1.7e-07
LysoPC(15:0)	M+H	482.324	1	609.3	-0.201	0.0001
LysoPC(15:0)	M+Na	504.306	0	610.4	-0.166	0.0017
LysoPC(16:1)	M+H	494.324	0	602.7	-0.288	7.04e-09
LysoPC(16:1)	M+Na	516.306	0	603.1	-0.29	5.52e-09
LysoPC(16:1)	M+K	532.28	0	604	-0.225	1.25e-05
LysoPC(18:1)	M+H	523.359	1	636.2	-0.193	0.0002
LysoPC(18:1)	M+Na	544.338	1	635	-0.149	0.0058
LysoPC(18:1)	M+K	560.312	0	635.8	-0.158	0.0032
LysoPC(18:2)	M+H	520.34	1	612.6	-0.229	8.17e-06
LysoPC(18:2)	M+Na	542.322	1	613.2	-0.229	8.53e-06
LysoPC(18:2)	M+K	558.296	0	614.6	-0.214	3.58e-05
LysoPC(18:3)	M+H	518.324	1	596.2	-0.328	2.77e-11
LysoPC(18:3)	M+Na	540.306	0	597.5	-0.32	6.87e-11
LysoPC(20:3)	M+H	546.355	0	626.1	-0.211	4.71e-05
LysoPC(20:4)	M+H	544.34	1	612.2	-0.203	9.98e-05
LysoPC(20:4)	M+Na	566.322	0	612.5	-0.176	0.0008
LysoPC(20:4)	M+K	582.296	0	613.3	-0.191	0.0002
LysoPC(20:5)	M+H	542.324	0	595.8	-0.222	1.66e-05
LysoPC(20:5)	M+Na	564.306	0	597.5	-0.308	3.85e-10
LysoPC(22:5)	M+H	592.339	3	620.6	-0.211	4.55e-05
LysoPC(22:6)	M+H	568.34	0	610.2	-0.129	0.0181
LysoPC(22:6)	M+Na	590.322	0	611.1	-0.148	0.0061
Nonanoylcarnitine (C9:0)	M+H	302.232	1	455.7	-0.29	5.52e-09
Octanoylcarnitine (C8:0)	M+H	288.217	0	408.3	-0.2	0.0001
Tetradecenoylcarnitine (C14:1)	M+H	370.295	0	589.1	-0.18	0.0006
Tigylcarnitine (C5:1 M)	M+H	244.154	1	211.5	0.142	0.0085
