# Supplementary material for: The human metabolome and machine learning improves predictions of the post-mortem interval
Source: Nat Commun. 2026 Feb 11;17:1504. doi: 10.1038/s41467-026-69158-w (PMC12894911; doi:10.1038/s41467-026-69158-w)
Supplement: Supplementary file 5 — Supplementary Data 3 [file 41467_2026_69158_MOESM5_ESM.xlsx]

## Sheet: Sheet1
Identity	Adduct	m/z	Δ ppm	rt (s)	Spearman correlation	p-value
1-Methylguanosine	M+H	298.114	1	131.1	0.136	0.0127
2-Phenylacetamide	M+H	136.076	1	65.8	0.197	0.0002
2-Pyrrolidinone	M+H	86.0602	2	125.3	0.123	0.0254
4-Hydroxycinnamic acid	M+H	165.055	0	65.8	0.269	8.33e-08
5-Hydroxytryptophan	M+H	221.092	1	142.5	0.245	1.44e-06
7-Methylguanine	M+H	188.054	0	122.6	0.121	0.0281
N-Acetylmethionine	M+H	192.069	1	184.1	0.175	0.001
Allopurinol	M+Na	137.046	0	120	0.154	0.004
Allopurinol	M+H	159.028	1	120.2	0.158	0.0031
Carnitine (C0)	M+H	162.113	0	73.3	0.252	6e-07
Cinnamic acid	M+H	149.06	0	141.3	0.298	1.88e-09
Dimethylguanosine	M+H	312.13	1	162.5	0.147	0.0062
Dimethylguanosine	M+Na	334.112	1	162.9	0.151	0.0049
Dimethylguanosine	M+K	350.086	2	162.5	0.119	0.0312
Decadienoylcarnitine	M+H	312.218	3	412.8	-0.136	0.0121
Dodecanedioic acid	M+H	231.16	4	72.8	0.208	6.18e-05
Glutarylcarnitine (C5-DC)	M+H	276.144	2	121.8	0.112	0.0431
Hypoxanthine	M+H	137.046	1	65.6	0.201	0.0001
Iso/leucine	M+H	132.102	2	102	0.224	1.29e-05
Iso/leucine	M+Na	154.084	2	101.8	0.245	1.4e-06
Leucylproline	M+H	229.155	1	73.3	0.21	5.25e-05
Leucylproline	M+Na	251.137	0	73.6	0.184	0.0005
Methionine	M+H	150.058	0	65.7	0.257	3.6e-07
Nicotinamide N-oxide	M+H	139.05	1	79.2	0.119	0.0315
Nicotinic acid	M+H	124.039	0	78.9	0.151	0.005
Pantothenic acid	M+H-H2O	202.107	3	157.1	0.148	0.0062
Pantothenic acid	M+H	220.118	0	159.2	0.234	4.94e-06
Pantothenic acid	M+Na	242.1	0	156.8	0.182	0.0006
Pantothenic acid	M+K	258.074	1	157.1	0.166	0.0017
Phenylalanine	M+H	166.086	1	141.2	0.328	2.77e-11
Phenylalanine	M+Na	188.068	1	141.1	0.277	3.2e-08
Phenylalanine	M+K	204.041	5	138.5	0.208	6.18e-05
Pipecolate	M+H	130.086	0	64.3	-0.182	0.0005
Pyroglutamic acid	M+H	130.05	0	65.7	0.15	0.0053
Thiamine	M+H	265.112	3	78.8	0.157	0.0035
Tryptophan	M+H	205.097	0	173.2	0.259	2.75e-07
Tryptophan	M+Na	227.079	1	173.4	0.227	1.03e-05
Tryptophan	M+K	243.053	0	172.7	0.191	0.0003
Tyramine	M+H	138.091	3	124.1	0.173	0.0011
Tyrosine	M+H	182.081	0	65.7	0.269	8.57e-08
Urocanate	M+H	139.05	1	65.6	0.218	2.53e-06
Valine	M+H	118.086	1	62.3	0.178	0.0008
Valine	M+Na	140.068	1	62.5	0.115	0.0386
