# Supplementary material for: The human metabolome and machine learning improves predictions of the post-mortem interval
Source: Nat Commun. 2026 Feb 11;17:1504. doi: 10.1038/s41467-026-69158-w (PMC12894911; doi:10.1038/s41467-026-69158-w)
Supplement: Supplementary file 6 — Supplementary Data 4 [file 41467_2026_69158_MOESM6_ESM.xlsx]

## Sheet: Sheet1
Identity	Adduct	m/z	Δ ppm	rt (s)	Spearman correlation	p-value
3-Hydroxyhexadecanoylcarnitine (C16-OH)	M+K	454.293	0	623.37	0.149	0.0055
Acetylcarnitine (C2:0)	M+H-H2O	186.113	3	77.12	0.115	0.0374
Arachidonoylcarnitine (C20:4)	M+H	448.342	1	624.62	0.175	0.0009
Biliverdin	M+H	583.255	1	582.04	0.139	0.0107
Biliverdin	M+Na	605.237	1	582.1	0.117	0.0341
Cervonyl carnitine (C24:1)	M+H	472.342	1	622.05	0.112	0.0445
Cholesterol	M+H-H2O	369.351	5	601.54	0.117	0.0348
Coenzyme Q9	M+K	833.587	3	632.73	0.181	0.0006
Deoxycarnitine	M+H	146.117	1	71.18	0.111	0.047
Eicosapentaenoic acid	M+H	303.232	0	629.54	0.123	0.0256
LysoPC(16:0)	M+Na	502.326	1	637.51	0.13	0.0172
N-methylsalsolinol	M+H	194.118	0	66.19	-0.125	0.023
Octadecenoylcarnitine (C18:1)	M+K	464.314	1	641.51	0.199	0.0001
Palmitoylcarnitine (C16:0)	M+K	438.298	0	633.64	0.256	4.1e-07
PC(32:0)	M+H	734.569	1	609.27	0.154	0.004
PC(32:1)	M+H	732.554	1	608.53	0.128	0.0199
PC(34:1)	M+H	760.585	1	608.07	0.109	0.0497
PC(34:2)	M+H	758.57	1	632.88	0.168	0.0015
PC(34:2)	M+Na	780.554	3	632.37	0.117	0.0347
PC(36:0)	M+Na	812.614	1	623.09	0.154	0.004
PC(36:1)	M+H	788.614	3	622.66	0.181	0.0006
PC(36:2)	M+H	786.601	0	622.53	0.167	0.0016
PC(36:3)	M+H	784.585	0	607.81	0.203	9.98e-05
PC(36:4)	M+H	782.57	0	621.4	0.188	0.0003
PC(36:4)	M+Na	804.553	2	632.33	0.172	0.0011
PC(36:5)	M+H	780.554	0	617.97	0.147	0.0064
PC(38:3)	M+H	812.615	2	632.95	0.157	0.0034
PC(38:4)	M+H	810.601	0	622.28	0.177	0.0008
PC(38:4)	M+Na	832.583	0	615.445	0.201	0.0001
PC(38:5)	M+H	808.585	1	621.76	0.199	0.0001
PC(38:5)	M+Na	830.566	1	618.44	0.199	0.0001
PC(38:6)	M+H	806.57	0	621.75	0.143	0.0081
PC(38:6)	M+Na	828.552	0	618.74	0.128	0.019
PC(40:5)	M+H	836.614	3	633.02	0.159	0.003
PC(40:6)	M+H	834.6	1	632.91	0.202	0.0001
Sphinganine	M+H-H2O	284.294	4	612.25	0.161	0.0026
Stearoylcarnitine (C18:0)	M+H	428.374	0	611.86	0.111	0.0459
Valerylcarnitine (C5:0)	M+Na	268.152	1	232.235	0.116	0.0353
