# Supplementary material for: The human metabolome and machine learning improves predictions of the post-mortem interval
Source: Nat Commun. 2026 Feb 11;17:1504. doi: 10.1038/s41467-026-69158-w (PMC12894911; doi:10.1038/s41467-026-69158-w)
Supplement: Supplementary file 7 — Supplementary Data 5 [file 41467_2026_69158_MOESM7_ESM.xlsx]

## Sheet: Sheet1
Model	Package / Class	Key Hyperparameters	Notes
Ridge regression	sklearn.linear_model.RidgeCV	Built-in cross-validation for α (regularization)	L2-regularized linear regression
LASSO regression	sklearn.linear_model.LassoCV	Built-in cross-validation for α (regularization)	L1-regularized linear regression
Support Vector Regression (SVR)	sklearn.svm.SVR	Kernel = RBF, C = 1.0, ε = 0.2	Default gamma, no additional tuning
Random Forest Regressor	sklearn.ensemble.RandomForestRegressor	n_estimators = 100, max_depth = default	Mean squared error split criterion
Gradient Boosting Regressor	sklearn.ensemble.GradientBoostingRegressor	n_estimators = 100, learning_rate = 0.1, max_depth = default	MSE loss, default other params
k-Nearest Neighbors Regressor	sklearn.neighbors.KNeighborsRegressor	n_neighbors = 5, weights = uniform	Default distance metric (Euclidean)
