# Supplementary material for: The human metabolome and machine learning improves predictions of the post-mortem interval
Source: Nat Commun. 2026 Feb 11;17:1504. doi: 10.1038/s41467-026-69158-w (PMC12894911; doi:10.1038/s41467-026-69158-w)
Supplement: Supplementary file 10 — Source Data [file 41467_2026_69158_MOESM10_ESM.xlsx]

## Sheet: Figure_1b
true_pmi	predicted_pmi
13	8.20195
13	11.2404
13	10.049
13	10.7963
12	9.10807
12	9.6474
12	5.13947
12	11.8489
12	9.17498
12	9.34667
12	6.13838
11	8.12397
11	10.5184
11	11.3412
11	7.86693
11	11.9887
11	8.56893
11	9.13919
11	7.42057
10	9.81531
10	9.71363
10	9.87349
10	6.71236
10	9.63668
10	5.13121
10	8.6236
10	13.0881
10	10.351
10	10.8812
10	9.7636
10	11.4864
10	10.7209
10	17.0656
10	8.69446
10	8.37969
9	7.62125
9	6.96044
9	10.0174
9	9.71604
9	3.96084
9	5.63196
9	5.61814
9	6.91668
9	5.72336
9	5.5387
9	6.30476
9	10.5945
9	8.29409
9	9.27974
9	8.69062
9	10.3414
9	6.09068
9	7.5826
9	4.38562
9	8.3769
9	5.98907
9	6.11693
8	6.31371
8	7.61013
8	4.9214
8	6.11873
8	8.39231
8	6.07444
8	6.34426
8	6.25945
8	9.3007
8	5.5924
8	5.69328
8	7.24633
8	5.37054
8	10.6226
8	9.75278
8	4.68613
8	5.98131
8	6.49202
8	8.46449
8	4.29172
8	11.4782
8	7.66207
8	6.02121
8	8.76507
8	7.70105
8	8.85231
8	5.03217
8	5.00689
8	5.976
8	8.04988
8	6.43591
8	8.198
7	6.72796
7	6.63432
7	5.00079
7	7.54518
7	3.15926
7	7.12595
7	6.08639
7	4.57554
7	4.81912
7	4.40299
7	7.2137
7	5.14543
7	5.05789
7	4.54897
7	4.44764
7	4.69313
7	4.76157
7	4.57852
7	5.15048
7	8.21558
7	4.94563
7	7.57206
7	12.7732
7	8.29952
7	5.55584
7	4.31119
7	5.29699
7	4.87318
7	7.95366
7	5.49896
7	7.69961
7	4.24678
7	5.63327
7	6.43753
7	5.87662
7	6.07792
7	7.48772
7	5.52076
7	5.98991
7	4.39499
7	4.92534
7	7.03407
7	5.22033
7	8.26344
6	6.25422
6	6.91677
6	4.79402
6	3.84404
6	5.75825
6	4.88296
6	5.25597
6	5.62905
6	5.31464
6	11.4888
6	6.14205
6	3.8846
6	7.98683
6	5.32824
6	3.71368
6	4.5172
6	4.89444
6	5.61347
6	4.93247
6	4.39667
6	6.56917
6	4.5488
6	6.09882
6	4.43852
6	5.0893
6	4.50821
6	6.85526
6	5.65173
6	7.82355
6	6.26213
6	4.5558
6	5.00587
6	6.41263
6	4.04608
6	5.71689
6	4.71493
6	5.63857
6	5.8983
6	5.79871
6	4.46255
6	5.12278
6	7.62841
6	6.01277
6	4.03089
6	4.00344
6	4.93352
6	6.32472
6	3.26103
6	7.19809
6	4.89752
6	3.12836
6	4.95506
6	7.94133
6	4.60603
6	4.06675
6	6.26142
6	5.30692
6	5.35814
6	8.05134
6	8.41853
6	5.73743
6	5.81371
6	9.43412
6	4.95824
6	6.11963
6	4.37979
5	6.5189
5	6.81453
5	6.80796
5	6.03106
5	3.96836
5	4.35942
5	3.9441
5	3.64998
5	3.82515
5	4.82775
5	5.76166
5	4.00743
5	6.25811
5	4.90929
5	5.52374
5	4.76363
5	4.4223
5	5.38761
5	7.86391
5	5.021
5	6.15574
5	5.02324
5	3.02334
5	6.90919
5	5.25654
5	6.32338
5	3.26259
5	4.10051
5	3.82776
5	4.23004
5	4.19192
5	7.68268
5	6.19895
5	4.7372
5	3.11546
5	3.48616
5	6.76701
5	6.3537
5	5.50376
5	4.83531
5	4.19296
5	5.34326
5	4.27769
5	4.82389
5	6.13848
5	4.25571
5	7.01373
5	7.274
5	3.75832
5	3.29921
5	5.39098
5	6.4619
5	5.88704
5	3.46392
5	5.80689
5	3.92746
5	5.30686
5	9.10475
5	5.74544
5	5.14268
5	4.68467
5	4.35715
5	4.07296
5	5.17784
5	4.8514
5	6.85066
5	4.94684
5	5.76047
5	5.1279
5	5.83768
5	5.34552
5	3.61741
4	4.65697
4	3.90487
4	3.12327
4	5.42082
4	3.2204
4	3.08802
4	4.08073
4	3.89635
4	4.83882
4	4.55021
4	5.90994
4	5.06373
4	3.54277
4	4.63826
4	6.47197
4	3.47422
4	4.18774
4	3.46828
4	3.96684
4	5.69097
4	3.68837
4	3.78755
4	4.00695
4	2.79196
4	4.26358
4	8.21521
4	4.05602
4	3.11419
4	4.26347
4	3.65916
4	3.44178
4	4.06723
4	4.66259
4	2.92401
4	3.79144
4	5.1734
4	4.07153
4	3.84535
4	8.88554
4	3.1778
4	2.97684
4	3.32188
4	3.99559
4	5.59919
4	3.5628
4	3.38882
4	4.29705
4	4.00076
4	3.39571
4	4.54289
4	3.80055
4	5.49283
4	5.71272
4	4.88947
4	3.06605
4	2.77309
4	5.55949
4	3.17961
4	5.45706
4	4.55783
4	3.57784
4	5.96089
4	3.64972
4	6.10476
4	3.29968
4	3.38237
4	3.97775
4	4.42308
4	4.84769
4	2.7182
4	3.4934
4	4.57929
3	3.19082
3	3.92984
3	3.95033
3	4.95211
3	3.14675
3	4.32218
3	3.39138
3	4.35926
3	3.49985
3	2.73173
3	3.04347
3	2.87121
3	4.09038
3	2.66889
3	3.87088
3	4.21509
3	4.85463
3	3.70996
3	3.87195
3	3.34015
3	3.69638
3	6.82308
3	2.75458
3	2.50767
3	4.9218
3	3.10443
3	3.30994
3	5.82303
3	3.45504
3	5.151
3	3.94109
3	2.5029
3	2.84474
3	3.85011
3	4.06853
3	3.01831
3	4.50336
3	5.38184
3	5.76722
3	4.34009
3	3.69259
3	2.79816
3	3.06412
3	3.22003
3	3.28309
3	3.03576
3	4.4877
3	5.33795
3	3.46585
3	5.922
3	3.15841
3	3.93329
3	2.99011
3	2.57513
3	2.71962
3	3.5299
3	3.50671
3	2.82548
3	4.18764
3	2.75057
3	3.77536
3	4.08643
3	2.73867
3	2.97746
3	2.85737
2	2.13222
2	2.47049
2	3.58014
2	2.47524
2	2.18696
2	4.17808
2	2.3057
2	2.85214
2	2.02705
2	2.2159
2	3.23351
2	2.01103
2	2.68082
2	5.27002
2	3.42041
2	2.27394
2	2.21238
2	2.2232
2	2.03046
2	2.72212
2	4.24095
2	3.17888
2	7.42847
2	2.67699
2	3.44821
2	2.33877
2	3.92761
2	3.11192
2	2.41221
2	3.93916
2	4.30963
2	2.18385
2	5.11393
2	4.00557
2	2.42713
2	2.5948
2	3.48417
2	2.17663
2	2.46744
2	3.92022
2	4.21881
2	3.27918
2	2.30095
2	2.96989
1	2.57836
1	2.06072
1	3.74301

## Sheet: Figure_1d
true_pmi	predicted_pmi
8	5.58025
9	5.41847
3	4.89919
5	4.24347
3	3.92338
2	3.57386
5	5.73937
9	4.50486
4	4.59503
4	4.53619
4	2.92527
2	3.88219
3	2.82287
5	4.57375
6	4.32328
5	7.71568
12	10.8148
7	5.86315
4	4.98024
11	8.29427
7	5.19841
7	9.12733
8	4.46491
5	5.61187
3	5.44532
4	5.06068
8	5.14736
8	6.16671
4	3.99546
6	3.24654
4	3.08632
6	4.42618
5	3.79352
3	2.91906
6	4.70619
2	4.30525
1	3.9032
5	4.36158
4	5.22249
8	7.73654
6	3.93338
5	3.28384
1	2.53411
3	5.4475
12	6.76836
6	5.45563
4	5.34545
2	3.2259
3	2.31155
3	3.54323
3	3.82116
2	3.76733
7	8.01257
3	3.46322
4	2.63359
3	3.59377
13	8.74122
5	6.25502
13	8.86579
10	11.6183
4	4.13285
3	4.09795
7	5.32405
3	3.73117
11	6.51258
11	5.73393
2	3.30452
6	6.90419
8	7.32497
11	5.72482
6	5.46174
9	5.47201
2	2.95141
6	5.5721
2	2.19843
7	4.49388
4	3.6393
4	2.55859
2	3.33913
5	6.47043
3	4.51054
6	3.84434
7	5.8905
8	9.37043
8	8.89602
5	3.39187
4	4.70123
7	4.86864
9	6.45512
3	3.39868
7	5.13811
4	5.2073
7	6.13621
6	5.76361
6	4.7781
4	5.44844
5	4.27115
3	3.92376
3	4.99757
9	3.6328
2	2.41644
4	2.61998
13	3.95995
2	5.49672
4	4.2849
7	5.59065
11	7.56485
4	3.37864
3	2.87251
9	5.64328
7	4.37529
9	4.66321
11	9.09608
6	4.77432
12	7.1374
9	5.98276
2	3.80961
1	2.18417
2	2.90499
2	3.75911
5	3.39354
6	4.67281
7	5.28071
7	4.92508
4	5.12615
2	3.25222
7	6.03892
4	5.95417
7	6.29357
5	5.33125
4	2.45419
6	4.09607
3	3.37734
1	4.72065
7	5.03535
6	4.02082
4	3.64232
4	4.68203
6	3.32094
8	5.36812
5	4.54336
8	4.32372
4	5.27588
7	5.56831
3	4.73233
3	4.63677
3	4.98149
6	6.39816
5	6.26128
13	9.0185
8	5.48889
3	3.26943
6	4.15973
4	3.39537
3	2.86951
11	5.68251
6	5.18664
4	3.01345
8	3.80269
5	4.38865
7	7.80606
9	5.52789
2	3.98962
7	5.70432
3	3.76739
7	4.19829
7	4.76645
3	4.18904
4	3.35801
7	4.64507
3	6.93341
1	2.01254
4	3.02774
7	8.61904
2	2.34332
8	11.7001
5	4.01304
7	4.5155
6	5.29686
3	2.47155
5	3.6369
4	4.44926
6	3.58516
12	13.5213
2	4.1501
2	4.71342
4	5.24043
7	6.47942
3	3.35729
8	10.5148
3	6.43439
6	3.78496
11	7.53425
7	5.08919
3	3.77435
3	3.98464
3	4.4059
3	4.18467
4	4.09913
5	4.53864
6	4.81155
4	3.9879
6	4.56679
4	4.81661
6	4.45702
4	3.44519
7	6.09242
10	4.63837
6	4.86117
7	6.44625
2	3.85702
2	3.32052
2	3.04957
9	4.44736
5	4.34494
5	3.38327
4	3.92914
4	4.05569
3	3.65503
6	6.07875
3	3.64212
9	4.61669
7	5.15386
7	5.42427
4	4.03634
5	5.42795
2	3.48461
2	3.90634
5	5.6198
11	8.60536
12	10.8289
4	3.42661
11	7.10354
3	5.35456
6	5.34864
4	3.13705
8	6.70755
2	4.04784
2	2.68668
5	3.7645
7	3.4612
4	4.40565
3	3.98838
3	4.07422
4	3.47866
4	3.67102
4	3.56191
6	3.86413
3	3.70614
4	4.02754
5	3.52218
3	3.40438
7	5.16678
4	3.89487
5	4.90878
4	4.56274
4	3.98181
10	7.13732
7	5.78493
2	5.04248
4	4.67349
8	5.62626
5	6.64798
3	3.48566
3	2.55902
2	3.85977
2	3.54614
13	8.31861
3	3.22825
4	3.8223
6	3.8189
5	3.38375
5	5.04481
4	4.6339
3	3.34199
9	4.87139
8	4.75257
6	2.93997
5	3.68279
7	4.15584
4	4.42847
2	3.15998
12	10.0386
2	2.62951
10	6.32678
7	4.14267
5	3.93108
7	6.98852
4	3.80001
3	4.60063
4	5.07358
4	5.21277
7	6.39473
6	4.55681
11	7.38369
7	6.36926
8	7.37087
3	4.7022
6	4.87007
7	6.02005
7	5.04063
4	3.43826
2	4.37492
7	5.22547
4	3.77559
7	4.51871
7	4.57783
7	5.02922
5	3.03251
4	3.73019
8	4.15658
7	6.27146
2	4.17056
6	7.06571
2	3.77116
4	4.0268
6	5.12481
8	5.97209
2	3.47433
4	5.34643
6	5.4781
6	6.79052
10	8.83011
3	5.61432
7	5.67057
3	7.1413
8	5.96689
5	3.8728
2	3.89168
3	3.51957
5	3.60238
4	3.53945
2	2.15003
3	4.71829
4	4.67157
11	5.70048
8	4.52901
2	2.97925
6	3.84335
2	2.7267
5	3.91189
10	6.42549
8	3.72027
7	3.35893
5	4.92581
4	4.57895
10	5.31817
4	4.61198
6	4.22671
13	7.13596
8	5.25778
2	3.06559
5	5.10691
5	6.13029
3	3.68091
5	5.13232
4	3.43131
9	5.30759
13	9.63312
5	7.67896
6	7.04281
2	2.9582
2	2.53022
5	3.2343
6	4.14801
11	8.1677
5	4.60663
8	5.25029
4	3.55674
3	2.22329
9	6.16418
4	3.26632
4	6.45594
11	7.55976
4	4.49752
4	3.62496
5	4.98659
9	9.14879
4	5.68646
6	7.68616
3	4.10725
6	4.40509
6	6.09442
5	4.88643
4	6.66292
6	4.13875
5	4.42161
7	4.22623
3	4.19365
9	8.38242
3	3.27209
6	5.31711
2	4.44656
13	5.51848
6	4.7636
3	3.37438
4	3.97699
5	4.41999
8	3.85709
7	7.13542
2	2.8617
6	4.98271
6	5.4996
10	3.56775
4	2.68056
10	4.95594
5	2.94457
4	3.0576
3	3.02659
1	2.92655
2	2.68074
7	5.20733
8	6.28547
8	6.03036
2	2.97562
9	8.03325
11	4.81133
3	6.52006
1	2.93082
3	4.37578
3	4.50063
8	6.6935
3	3.53079
11	6.99744
7	5.47927
6	7.00023
6	4.99829
2	2.29
12	6.37125
7	3.9218
2	6.31281
4	3.88983
9	8.53566
3	3.8698
2	3.1097
3	2.51268
6	5.49589
12	6.27562
3	3.41305
4	3.79631
3	3.30431
7	5.41902
4	5.82799
5	4.03309
2	2.63686
4	4.70218
8	6.0579
8	5.23521
12	7.60264
4	4.85277
6	5.90962
5	7.03915
3	3.2127
6	4.82029
7	4.97513
5	6.37233
1	2.16421
3	4.10177
8	7.07612
2	3.7918
13	8.80989
3	4.21047
2	2.88743
4	3.84065
4	4.11012
9	4.93286
8	10.3226
7	3.67214
4	5.73571
6	5.69145
5	5.01128
3	3.79539
4	3.7627
3	3.44159
8	5.8264
5	3.54771
6	4.3982
4	3.80461
6	4.66149
6	4.10491
6	4.11418
3	3.85244
3	4.25066
5	4.74276
2	2.86316
10	4.53431
5	5.61905
3	8.41796
3	3.15409
2	3.67866
2	5.88556
2	3.18792
8	5.56935
2	4.26802
7	5.56865
7	7.12147
4	3.48197
3	5.2809
10	7.79351
8	5.502
6	5.05284
6	4.5651

## Sheet: Figure_2a
true_pmi	RidgeCV	LassoCV	SVR	RandomForestRegressor	GradientBoostingRegressor	KNeighborsRegressor
13	9.46791	8.41772	7.50857	8.21	8.65013	4.6
13	14.7556	11.1894	8.71337	8.33	9.00982	8.2
13	9.53007	8.68762	8.50163	9.71	9.62409	5.6
13	8.98228	10.2141	9.4149	10.52	10.2557	11
12	10.3877	7.79721	7.55399	6.97	8.56179	6.8
12	6.18467	8.99563	8.31788	8.94	8.96196	8.4
12	3.98075	7.69959	5.14165	5.54	4.52621	3.8
12	11.715	11.4332	8.10555	7.88	8.44347	7.8
12	7.00144	8.34594	9.14349	8.76	9.57063	10.8
12	11.3002	10.1041	8.19022	8.32	9.91272	6.4
12	3.46193	5.30913	6.75358	8.46	7.57097	6.4
11	9.12323	8.88473	5.59379	6.29	7.36842	4.2
11	12.5524	12.0436	8.3368	10.29	11.7328	6.6
11	16.4269	11.7851	7.76474	7.79	9.38994	6.8
11	8.04296	8.34012	7.50483	6.52	6.74106	6.8
11	12.3399	11.5668	8.8154	7.19	8.83333	9
11	12.1112	10.031	6.93256	6.71	7.87375	5.4
11	6.73334	12.0681	7.80709	8.9	8.84119	8.2
11	7.39698	8.49125	8.50831	8.18	9.57966	6.4
10	11.4084	9.46165	7.8976	6.88	7.48691	8.8
10	9.49787	10.0556	8.18087	7.95	7.54021	10.4
10	9.29181	8.92828	7.10119	7.5	9.38261	6.4
10	6.43232	6.77224	6.91	7.33	6.98497	5.6
10	9.25329	10.2439	8.56156	8.79	9.43401	4.2
10	5.58848	5.98633	5.90428	6.15	6.7341	6.4
10	11.1927	10.3472	9.19556	10.21	11.002	7.8
10	10.7216	11.7152	10.051	10.43	12.1732	9.6
10	14.181	11.4018	7.58205	8.22	7.40573	5.8
10	10.2028	10.7413	10.7679	9.48	10.9427	8.2
10	9.89465	10.182	8.81743	12.05	14.202	8.2
10	11.334	9.60043	9.07499	9.99	9.21219	11.2
10	15.1187	12.0637	9.33356	8.97	10.9205	9
10	19.9222	15.6425	8.49959	11.18	13.2298	6.2
10	10.7464	10.1765	6.70454	8.22	9.01761	7
10	9.71569	8.40835	5.90886	6.29	6.78573	5.2
9	9.66274	8.35287	7.78542	7.08	8.0375	8
9	5.73147	7.62261	6.38417	5.28	5.47408	6.8
9	14.0062	9.94398	6.94712	7.26	6.32493	5
9	10.0501	9.99921	8.70474	8.38	8.76705	9.2
9	2.11133	4.60791	4.24961	4.15	4.17316	3
9	4.08404	7.87461	5.66096	5.97	6.36991	5.2
9	9.97608	7.99985	5.54915	6.18	5.69657	3.6
9	10.7326	9.80101	6.26804	6.32	6.41473	4.6
9	5.71441	5.59551	8.26759	8.88	7.75329	6
9	4.99671	5.36859	5.67145	6.26	7.86087	6.8
9	7.7209	8.75601	6.20858	5.5	5.79394	7.8
9	14.4846	9.85436	6.42323	7.75	7.19446	5.2
9	8.59895	7.43686	6.56124	7.03	6.80697	6.8
9	7.39844	9.56901	7.94389	6.87	7.65588	8.6
9	8.79737	8.3135	8.07314	7.69	8.07949	8.4
9	8.05282	11.1914	7.66919	8.29	8.81972	5
9	8.29101	9.38532	7.07938	6.87	8.0148	6.8
9	7.21375	9.52063	6.51292	7.12	7.52026	5.8
9	8.25141	6.17118	5.77142	8.21	6.68061	7
9	10.7558	9.89159	8.22752	9.72	8.13697	7
9	7.69002	7.45785	5.69088	7.24	7.81562	4.8
9	7.76392	7.72541	5.68662	7.03	6.90049	5.2
8	8.88004	8.47518	6.4295	7.02	6.59011	6.4
8	10.2037	8.22865	7.18879	7.46	7.78451	7.2
8	6.15624	6.65835	5.74086	8.18	7.52402	4.2
8	6.36035	6.79597	5.64676	5.09	5.25803	6.6
8	12.468	8.70033	8.27397	8.23	8.40443	6.2
8	7.54408	6.94199	6.42171	5.58	5.02608	6
8	1.43605	4.2386	6.53652	10.09	9.09125	7.8
8	8.60077	7.2832	5.49039	5.92	6.0987	4.2
8	9.68493	11.3411	7.77848	10.44	9.9319	10.8
8	7.53092	8.18066	6.06035	10.87	8.20218	5.2
8	9.6725	6.95111	5.13788	5.26	6.06802	5.6
8	8.36089	7.96142	5.33492	5.89	5.08089	6.2
8	8.53773	6.8331	5.40226	4.76	5.32526	5.8
8	9.66133	9.69895	7.56203	7.46	6.64074	7.6
8	7.54773	11.2539	9.4391	11.29	11.2535	9.4
8	3.64209	5.31485	5.01635	5.79	5.45964	7
8	5.71346	6.27878	6.67585	7.54	7.86415	6.4
8	7.84181	7.63751	5.81381	6.63	5.9818	7.2
8	11.0728	10.0545	7.68227	7.28	6.07893	7.6
8	7.10825	4.02989	6.03365	9.2	9.15483	6
8	15.1368	11.193	8.78401	7.36	8.20753	7.2
8	1.23898	8.97454	6.36157	9.87	9.61332	10.8
8	9.1633	6.36885	5.97033	6.51	5.97313	5.4
8	5.20222	8.04479	8.61453	8.78	8.95142	8.8
8	6.20041	7.53996	5.64615	5.45	6.62807	4.4
8	10.0234	8.96834	7.46339	7.1	7.50056	6.2
8	5.61208	5.61821	4.69878	6.19	4.90375	6.4
8	4.95835	4.3959	5.50046	4.73	5.24527	7.8
8	8.03802	6.66028	6.09392	6.24	6.87615	4.6
8	9.36875	7.4595	7.54442	7.04	5.63348	7
8	7.43364	6.35821	5.84064	5.34	6.63846	6
8	10.5479	9.55534	7.53773	6.95	8.72506	8.8
7	9.95533	7.13998	6.02137	6.99	6.94154	6.6
7	4.88511	10.0411	8.98913	11.73	11.6552	7
7	5.32586	5.19471	6.20674	6.45	6.3623	6.4
7	8.52946	6.82077	6.87944	6.05	7.26686	6
7	3.02874	5.09954	3.02401	5.04	4.97802	4.8
7	9.12225	8.04871	6.19375	5.87	6.15413	4.4
7	7.54486	6.18494	5.90602	5.66	5.42176	4.2
7	3.37093	4.27385	6.07058	5.51	5.80038	4.2
7	4.18196	5.67441	5.03941	4.59	4.33837	4
7	6.5946	5.93474	5.44668	6.41	5.42304	6.6
7	4.5521	7.95883	7.49141	8.32	7.41322	4.6
7	5.59153	6.48246	6.28718	6.55	6.49353	6.4
7	6.79021	6.75556	5.90501	7.27	6.57974	6.6
7	9.08142	5.44523	5.2782	4.87	5.4936	3.8
7	6.09717	4.70617	4.78478	4.98	4.46904	4.4
7	4.46263	6.19924	5.27414	4.97	5.83019	4.2
7	3.63193	5.98449	4.73919	4.26	4.35252	4
7	8.56861	5.03059	4.47587	5.93	6.30338	4.6
7	6.76334	7.59819	6.02717	7.14	7.14558	6.8
7	12.7038	11.001	9.37658	9.27	11.2801	8.4
7	3.33654	5.39094	6.65712	5.92	5.24876	9.6
7	4.68798	8.20471	5.98889	5.59	5.72693	5.4
7	13.645	14.3362	9.41334	10.79	14.0795	10
7	4.64323	9.15478	8.50217	7.55	8.55725	10
7	2.72637	5.70772	5.88956	6.12	6.61269	6.6
7	4.30478	3.89342	4.82472	5.74	5.15292	5.8
7	6.06835	6.18284	5.53588	5.34	5.35936	3.8
7	3.98204	4.5711	4.51046	4.41	4.69061	3.8
7	7.08839	7.32311	6.24356	5.84	6.36406	5.2
7	6.64379	6.06863	6.10541	6.44	8.00089	3.4
7	15.5096	9.88527	7.18761	7.95	7.02738	7
7	4.06728	4.75012	4.95855	4.96	5.39994	6.6
7	5.14973	7.62725	5.95819	5.45	5.78692	4.8
7	4.63127	7.01927	5.92623	5.57	4.86013	6.6
7	4.16288	5.37629	5.89779	5.83	6.23843	3.2
7	5.82861	6.71499	5.25644	4.87	6.68486	5
7	10.9219	9.1751	7.57875	9.3	9.97752	5.8
7	3.98855	4.555	5.4616	5.83	5.76701	5.2
7	4.33428	6.78705	6.37111	7.18	6.83622	4.2
7	5.36164	4.84483	4.51237	4.62	5.10474	5.4
7	3.2346	5.86714	5.38134	6.3	5.86916	5
7	6.33716	7.0048	5.81266	5.45	6.21533	7.2
7	8.75749	6.22253	5.56075	4.93	6.32367	6.6
7	12.5842	11.6963	6.67551	5.91	6.29193	6.6
6	6.30689	7.42962	6.08068	5.21	5.81208	3.8
6	7.23215	7.87534	5.63858	6.5	6.67167	6
6	5.28096	6.21369	6.53217	6	6.37456	6.8
6	3.17629	3.22248	3.81937	4.83	4.5175	4
6	8.26745	6.52587	6.61158	7.11	6.91672	5.4
6	3.71686	4.9558	5.76262	5.47	4.93297	4.8
6	8.78508	6.19506	6.1539	7.77	8.60184	4.6
6	9.44741	5.9419	6.39563	5.88	5.13316	4.2
6	4.22222	4.98573	5.397	6.16	5.37585	6.6
6	8.59067	11.2771	8.59386	10.61	12.7462	6
6	7.10721	6.23284	5.14832	5.15	5.91853	6.2
6	2.00549	4.36294	4.65822	5.51	5.58408	4.2
6	8.13315	7.98349	6.01375	6.02	6.70854	3.2
6	-1.13503	3.18441	5.56265	5.27	4.93087	6.6
6	5.59767	4.63714	4.01095	4.37	4.44709	3.8
6	4.28098	5.22249	5.30357	5.37	5.41175	5.4
6	1.88656	4.297	4.90053	5.37	5.28137	5
6	6.08538	7.00022	5.81357	4.87	4.43315	7.8
6	6.71634	5.61334	4.39162	9.81	7.72709	6
6	3.76729	5.9869	5.26606	6.69	6.3615	4.8
6	3.74869	8.24235	6.19743	6.6	5.65025	4.8
6	5.68665	5.49029	4.96084	5.83	5.55529	6.8
6	11.2474	7.52367	6.16211	6.1	6.60796	3.2
6	2.00917	4.85063	5.26182	5.79	5.40761	7.6
6	6.29615	6.0098	5.03995	5.44	6.57008	3.8
6	2.46809	4.64947	5.97011	6.98	6.8704	6.2
6	9.26572	6.78899	5.32891	5.6	5.19837	5.8
6	6.67707	5.51601	5.47459	6.13	5.77764	6
6	7.61102	8.15149	5.97175	5.44	4.63147	5
6	8.47467	6.17164	5.4224	4.57	4.59862	3.4
6	5.30608	4.26887	5.11049	5.23	4.84451	4.6
6	7.14825	5.0779	5.29787	6.11	6.43272	4.4
6	9.86901	8.06784	7.20024	7.26	6.85555	5
6	7.86701	5.37598	5.639	6.59	5.679	8.4
6	6.76709	7.39694	7.27333	7.22	8.20497	8.4
6	6.18122	5.60272	5.71158	5.92	5.90822	5.8
6	8.12792	6.50549	6.81033	8.06	9.80937	9.8
6	7.38015	7.7142	6.70176	7.37	8.46845	5.6
6	5.86155	7.86953	6.21832	6.02	6.24995	4.4
6	7.71299	5.29219	4.8898	4.07	3.84239	6.6
6	11.0803	6.23012	4.56666	5.22	5.56347	3.2
6	10.0463	7.85926	6.89975	6.25	6.41089	4.6
6	4.29524	7.17845	5.86372	6.72	7.69605	7.6
6	2.85817	5.48705	4.91471	4.97	5.37635	5.4
6	4.14565	5.32244	5.44791	6.15	5.72853	3.2
6	3.46967	6.51125	4.33983	5.4	4.81459	4.4
6	4.98982	6.46655	5.96159	5.5	5.63184	4
6	8.37812	3.74444	4.50431	4.66	4.0605	5.8
6	11.4595	7.48588	5.13241	5.94	6.51859	3.4
6	9.70598	6.90752	4.31262	4.5	4.1169	6.2
6	5.28	3.05657	4.18686	3.26	4.45872	6.2
6	6.74335	5.7761	4.54823	5.03	4.64989	4
6	6.91538	10.2181	6.23665	9.18	8.34909	4.6
6	5.58873	3.78677	4.78216	4.59	4.1583	4.8
6	6.92718	6.17062	5.49027	4.29	5.09835	8
6	8.89887	7.14969	6.20028	6.73	6.65431	6
6	6.47603	4.47866	6.07379	5.37	5.35693	6.2
6	-0.700089	4.0171	5.0994	4.72	3.86884	5.2
6	8.81347	6.84776	6.45673	6.95	7.35038	5.8
6	5.63379	11.2778	6.19797	7.33	6.25898	7.2
6	10.2014	6.3907	6.15896	5.93	6.22323	4.8
6	9.1782	9.49582	5.9579	8.75	7.62837	4.4
6	9.82467	9.42171	8.24274	9.54	8.28454	7.8
6	6.18251	5.51565	5.18908	5.29	4.51302	6.8
6	5.16027	6.62493	5.92877	5.52	5.44048	6.6
6	6.84778	4.40132	4.47204	4.45	4.52808	4.6
5	4.94044	6.31626	5.93885	6.11	5.72282	4.8
5	7.80031	6.83756	6.27985	6.72	7.38549	5.8
5	7.0173	6.23714	6.70861	6.4	6.51697	5.6
5	8.02777	8.57389	6.6913	6.99	8.0375	3.2
5	1.39928	4.01766	3.52273	4.13	4.18941	2.6
5	4.91742	5.35818	5.08426	5.46	5.32602	4.8
5	5.51128	5.32201	4.52759	5.33	5.53337	4.6
5	7.16855	3.69267	4.97941	4.71	4.17948	5
5	8.58403	4.72857	4.80104	4.5	4.62966	6.2
5	1.12948	4.87497	4.28913	4.91	5.30345	5.4
5	7.74616	6.41144	5.50713	7.26	6.59424	3.4
5	1.90481	4.02394	4.94154	4.87	4.21951	3.2
5	3.84674	5.95117	7.74719	8.57	8.49567	8.2
5	4.80422	5.08287	4.76159	4.66	4.27254	4.4
5	10.3897	8.15514	4.49285	3.99	4.44487	4.8
5	3.35342	6.17816	4.54776	4.32	4.60674	4.8
5	0.522857	3.70918	7.5335	7.59	6.71399	6.8
5	3.40251	5.89251	6.08945	5.73	5.56265	8.8
5	5.54226	7.36401	7.62783	6.59	6.61781	5.2
5	5.56574	4.75973	4.63395	5.05	5.15588	3
5	4.66113	7.03829	6.69917	7.67	8.74128	4
5	3.69062	3.55515	5.83863	6.09	6.64162	5
5	3.48152	1.11609	4.82367	3.69	3.0317	4.4
5	10.723	9.181	6.0593	5.23	4.97412	7
5	6.93901	6.8035	6.21332	6.33	5.93751	8.8
5	6.90205	5.90398	6.78403	5.38	5.779	5
5	4.80439	2.7512	3.3141	4.33	4.82503	3.8
5	5.79462	4.67886	4.22612	4.04	3.1816	5
5	5.33891	3.57783	5.07019	5.85	5.16514	6
5	3.09855	3.8697	4.70029	4.99	5.20575	5
5	6.56451	4.65085	3.49271	3.49	3.79686	4.4
5	2.86642	8.4786	8.08094	8.45	9.36183	5.4
5	2.1466	4.85776	6.57808	6.37	5.66784	3.4
5	5.69453	4.37766	4.83812	5.35	5.24384	6
5	5.71597	4.51965	3.35524	4.43	3.71312	4
5	6.5004	1.77089	4.69323	5.15	3.81991	4.8
5	8.82206	9.91245	7.63804	7.06	6.41126	7.2
5	8.42427	7.34221	6.18354	5.82	6.43638	5.4
5	5.83649	5.85399	5.5111	5.92	5.80795	6.4
5	7.00205	6.28841	6.02396	7.91	8.32274	5
5	8.01688	4.04811	6.04106	8.25	6.78341	6
5	6.87898	7.30514	6.30927	6.41	6.35425	9
5	2.00507	4.05204	5.06186	5.24	4.96663	3.6
5	-8.62595	-4.7537	6.02665	7.63	8.41243	9.6
5	7.09605	6.73698	5.92102	6.02	6.06622	5
5	2.45838	5.43325	4.28606	5.31	4.18327	6.4
5	4.50496	6.92776	8.78329	10.5	8.95719	9
5	10.3411	8.56598	7.11719	7.27	7.87027	7
5	5.00931	4.11294	4.2409	5.29	6.86067	5.4
5	0.390838	3.78255	3.41136	5.12	4.50595	3.2
5	5.91601	5.87204	5.11419	4.88	5.30898	7.8
5	6.3348	7.86739	7.37572	8.96	9.40788	9.6
5	8.1648	7.69459	7.81766	8.02	7.48519	7.6
5	4.22707	2.89866	3.44843	4.19	3.63727	3.6
5	5.01976	6.11719	5.5651	5.7	4.77299	5.8
5	0.363749	4.10072	5.42019	5.44	5.04871	5.8
5	4.65993	6.385	5.53352	6.05	7.20116	6
5	7.06356	7.63203	7.338	9.39	7.88068	11.2
5	7.9456	5.12523	5.39615	5.12	4.09709	3.2
5	5.94894	8.41408	5.88258	8.08	7.6689	6.2
5	3.54281	4.78755	4.58278	4.32	4.10023	5
5	6.72978	6.66889	5.09432	6.44	6.25886	3.4
5	3.78339	4.44552	4.63566	5.03	5.29481	3.4
5	5.38186	5.25516	6.02606	5	5.54565	6.4
5	8.59431	7.31938	5.29149	6.29	7.24311	4.2
5	2.24338	7.13408	7.03463	8.54	10.8666	6.6
5	6.83962	5.64647	6.04797	6.95	6.26639	6
5	4.04757	5.80925	5.0452	5.43	4.97176	3.6
5	7.73323	6.05981	5.05691	4.5	4.66213	4.4
5	5.77405	6.41606	6.24195	5.61	6.13714	7
5	3.62813	4.42031	5.64264	6.17	4.69069	6.2
5	4.72154	3.71318	3.37488	4.82	3.05748	4.4
4	5.12875	4.15588	4.78583	4.79	5.92535	4.4
4	6.1581	4.71298	4.01665	3.24	2.8887	3
4	3.5089	2.7782	2.81163	3.73	2.71823	4.6
4	6.94845	5.14854	5.46847	4.93	4.21164	7
4	0.939324	1.7746	3.68081	3.85	3.06422	4.4
4	2.23435	3.74432	4.56812	5.63	4.15773	3.2
4	3.27905	3.77622	4.05788	5.24	4.31882	4.6
4	3.23817	4.28592	3.31733	4.06	4.16678	3.6
4	7.691	5.17221	5.41968	6.11	4.22454	6.2
4	4.50746	4.77112	5.29408	6.31	4.48311	5.8
4	6.03143	4.80417	4.93138	4.56	4.94736	3
4	6.06081	6.96949	5.05872	6.48	5.66227	4.4
4	4.13565	4.27861	5.70184	5.28	5.52525	8.4
4	2.09172	3.91997	4.46206	4.78	4.35573	3.2
4	6.77655	6.37438	6.91701	7.57	6.60285	8.2
4	3.80162	4.71207	3.36859	3.46	3.18211	4.8
4	2.23912	3.48904	4.88618	5.23	4.21961	4
4	2.25227	4.03749	3.60398	3.26	3.4996	4
4	3.04875	5.37768	4.95626	6.51	6.47056	4.8
4	8.36702	6.28887	5.80952	7.45	6.68315	5.4
4	3.63523	3.85657	3.53086	3.44	2.83741	6.8
4	1.275	4.36066	4.59168	4.1	4.72241	4.8
4	6.66303	3.97132	4.41035	4.91	4.24628	4.6
4	-0.281103	2.67632	3.17453	4.52	3.71395	4
4	2.96801	3.74759	4.46593	4.89	4.83952	4.2
4	10.1589	7.55162	7.46883	6.28	5.95985	4.8
4	2.3015	3.82621	3.94093	3.9	3.49477	5.2
4	-0.0834409	1.43123	4.24214	4.17	3.05249	4.6
4	4.68225	5.29852	5.40793	6.14	6.72792	7.4
4	2.29286	3.6047	2.97963	4.36	4.03398	3.6
4	3.14905	3.98773	3.28889	3.61	3.28719	4.6
4	2.83953	4.55194	4.45602	4.65	4.25718	4.6
4	8.78857	5.78796	5.25248	5.46	5.00126	4.6
4	1.9347	1.69711	3.14029	3.83	4.04808	3.8
4	4.99654	4.4519	4.34524	4.59	4.28775	4.6
4	7.66439	7.05275	7.41311	7.69	9.0517	4.8
4	8.2466	5.7024	4.63783	4.9	5.17428	4.6
4	2.85118	3.20761	3.77084	3.9	3.95938	4.6
4	17.721	9.79187	5.73955	6.12	7.40724	4.2
4	3.8639	5.17095	2.95462	2.93	2.73415	5.6
4	1.52239	3.22058	4.64363	7.64	6.8305	3.4
4	2.12811	4.09523	5.1696	6.05	5.69716	4.8
4	6.27433	5.41175	4.45549	5.33	4.41786	5
4	13.5418	6.14803	4.67085	5.62	5.92151	3.8
4	8.22472	3.24153	4.12803	5.06	4.56078	3.8
4	3.24415	4.49458	4.02401	3.26	3.33373	4.6
4	3.41289	3.83585	4.88495	5.35	5.59872	4.8
4	2.42444	5.21879	3.94565	3.94	3.35731	4.6
4	7.00147	6.28259	3.92167	4.57	4.4515	4
4	3.68347	5.29159	4.55391	5.3	5.42169	4.2
4	0.342373	4.1196	3.82075	4.26	4.14838	5.4
4	5.85055	5.77766	6.70212	6.64	7.39769	6.4
4	3.15081	5.50791	6.72975	7.04	7.31222	6
4	5.7295	4.50086	5.70225	5.15	5.03344	5.4
4	5.76481	2.8426	3.44682	3.94	3.26239	4.2
4	2.48132	2.58333	4.47991	5.08	4.08517	4.2
4	6.97718	6.53565	5.4603	5.22	5.18872	4.2
4	0.61685	2.45441	4.62048	6.22	5.50374	4.4
4	3.40066	6.82182	5.62694	5.2	5.66	5.4
4	3.09978	3.96612	5.15696	4	3.28607	4.2
4	-1.12749	4.5606	5.6077	5.59	5.17009	6.8
4	12.5256	6.80008	6.1012	6.96	7.58759	7.2
4	7.28751	3.38473	4.19558	4.99	4.47488	4.8
4	8.62847	6.76209	7.1005	5.58	5.21713	6.6
4	-0.2728	4.10474	6.01513	5.04	5.07354	4.8
4	2.44695	3.10912	4.0339	3.85	3.602	4.2
4	4.47075	4.91832	4.24392	3.75	3.91942	3.8
4	5.59454	4.52149	4.42545	4.52	4.72171	4.4
4	6.35723	5.92087	5.88951	4.92	5.01867	4.4
4	3.23925	3.48613	2.78417	3.35	2.91247	3.4
4	-0.498022	3.2694	4.71637	5.27	4.69402	7.2
4	4.71293	7.02292	7.50831	9.44	8.42444	10
3	0.616137	2.48457	2.96761	3.91	3.51818	4.6
3	4.91028	3.7684	6.71499	6.98	6.89412	6.4
3	2.7595	4.69634	4.04366	3.12	3.0912	6
3	8.74295	6.4201	5.09565	5.3	5.40066	5
3	1.82607	3.24049	3.51025	3.88	4.39294	6.4
3	2.30587	6.00819	4.41635	3.46	4.26315	5.2
3	2.11527	2.52223	4.00196	4.72	4.43712	3
3	4.44767	4.12954	3.68272	3.78	3.68505	3.8
3	3.08116	2.3414	3.36254	3.95	3.54041	3.4
3	1.24864	2.1228	2.74621	3.04	2.66692	4.2
3	3.58082	3.13813	4.08491	5.52	3.8392	5
3	5.10869	3.79706	5.12781	5.27	4.92782	5
3	4.25501	4.38524	4.67244	4.26	5.39192	5
3	2.80518	2.65666	2.4489	3.46	3.04833	2.8
3	2.86775	2.53774	3.56828	4.13	4.13393	5.2
3	5.20183	5.37989	4.35466	3.41	3.21317	4.4
3	5.03078	5.60714	5.64283	4.99	4.77889	5.8
3	6.0126	5.25288	4.96029	4.11	3.4021	4.2
3	5.74354	4.73918	4.22786	4.6	3.95633	3.4
3	-0.425243	2.54932	2.8782	3.58	3.04522	4.8
3	3.22179	4.0583	3.14051	2.95	3.05833	3.4
3	8.11893	7.97192	6.52079	8.76	8.75417	4.2
3	4.6922	3.80828	3.82749	3.53	3.42885	4.2
3	2.24615	2.52343	2.53256	4.5	3.3231	4.2
3	-1.88192	2.77739	6.57626	9.17	9.14621	6.6
3	3.56718	3.32207	3.28221	3.91	3.47211	3.2
3	8.14486	5.36473	3.94061	3.56	2.89162	3.4
3	7.45055	7.27973	4.88324	4.93	5.82382	4.4
3	3.41474	4.42339	3.98811	4.41	4.18079	2.6
3	6.47016	6.69779	5.0468	4.67	3.94707	5.4
3	4.66733	4.66119	4.22837	4.39	4.42553	5.4
3	1.4925	2.86001	3.21423	5.21	5.00197	4.8
3	-0.0416804	1.58395	3.09144	3.34	2.14651	4.2
3	1.51015	3.68571	3.9581	4.45	4.93834	4.2
3	0.726602	4.13087	3.98708	5.2	6.6763	4.4
3	3.56953	2.28701	3.89813	4.58	3.76614	4.2
3	4.97149	4.7025	5.13408	5.26	5.41627	6
3	5.53581	7.48069	5.3595	6.04	7.12889	3.4
3	-3.14108	8.04553	6.02656	7.43	8.12123	8.6
3	1.34021	4.53919	5.19671	5.11	5.23272	6.2
3	6.26762	5.36411	5.5346	5.22	4.24493	5.8
3	1.17236	4.47228	3.31219	4.36	3.57488	3.6
3	0.0766325	2.47444	2.47061	3.73	3.39583	3.8
3	-1.96496	3.56229	4.60022	4.81	4.86568	4.4
3	2.49447	3.92762	4.01612	4.73	4.6465	3.6
3	1.00804	3.04094	3.97123	4.16	3.75302	5
3	4.95755	4.45108	5.817	6.27	7.0434	5.4
3	9.77899	6.71226	6.04431	5.14	5.2933	7.8
3	2.98622	3.46021	3.72164	4.01	4.19524	4.8
3	8.39229	7.65106	5.55119	5.26	5.38616	3.6
3	3.88434	2.93774	4.32606	5	4.25036	6
3	1.12695	3.68695	4.65264	5.91	5.60562	4.6
3	1.54636	3.12856	3.38759	4.44	3.98286	3
3	2.64993	0.868612	2.46896	3.1	3.02224	3.4
3	4.88217	3.96575	2.07959	2.39	2.41703	2.6
3	4.27405	4.13429	4.85191	4.78	4.30717	5.2
3	3.33994	3.56131	4.00536	4.18	4.45076	5
3	2.76819	4.02231	3.35687	2.85	3.65173	6.8
3	4.98165	4.98329	5.50921	6.24	5.13121	9.4
3	4.64204	1.59123	2.50288	2.75	2.69353	4.2
3	2.99924	5.63089	4.75248	6.22	5.95573	4.4
3	8.66436	5.0551	4.9032	4.74	4.94634	4.6
3	0.391677	1.62165	2.65082	3.5	2.8963	2.8
3	-0.347281	1.66422	3.96042	4.35	2.97181	6
3	1.75655	2.90896	3.39062	3.32	2.71937	3.6
2	-4.50015	-3.5072	3.53731	3.23	2.7327	3.6
2	1.33057	2.35735	2.58374	3.34	2.7908	3.4
2	2.23879	2.6276	4.04796	4.21	4.12425	4.4
2	0.830825	1.79291	3.95518	4.67	3.36836	4.8
2	1.85596	0.845751	1.77939	4.19	3.13225	5.4
2	6.47266	6.59386	6.24222	9.96	9.12986	9.2
2	-3.31269	4.46154	5.08782	4.16	4.77613	6.4
2	4.56076	2.78387	3.5081	3.78	3.01305	4.4
2	1.93435	-0.753537	1.14839	3.24	2.91625	2.8
2	1.22124	0.459343	2.70046	3.53	2.80248	3.6
2	5.25143	1.92365	3.18754	3.69	2.81596	3.6
2	-1.8347	-0.172129	1.98382	2.6	2.34071	3
2	3.43244	2.71749	2.7304	3.01	3.07604	2.4
2	2.70432	6.70459	6.68746	8.47	8.46436	6
2	5.66259	4.39422	4.07453	3.85	4.27921	7
2	1.56308	0.864154	1.12958	3.03	2.37588	4.6
2	-0.120034	0.881604	1.63596	3.04	2.43187	3.6
2	3.05417	3.08345	3.56209	3.86	3.68796	3.4
2	1.51236	0.689457	1.46988	2.19	1.92607	2.8
2	3.44422	2.51268	2.93803	4.02	3.22487	3.8
2	2.35442	4.35266	4.44629	4.97	4.27339	4.8
2	4.68076	2.51148	3.06948	3.93	2.87903	4.6
2	5.35565	7.57846	6.42063	6.22	6.49022	3.4
2	1.82517	3.99815	2.75078	3.76	3.40975	4.2
2	6.58469	4.54701	3.48223	3.52	3.1483	3.6
2	0.364705	1.58178	2.42808	2.64	3.13463	2.2
2	3.04015	4.68135	4.87508	5.42	5.81794	5.2
2	4.84602	4.05366	5.15344	5.44	5.2357	5.8
2	-3.37536	-0.124161	3.52949	4.73	4.18541	4.4
2	6.89632	4.17175	4.14324	6.61	5.95336	3.8
2	3.569	4.9628	5.0381	6.52	5.95609	6.4
2	3.07751	1.17582	1.18294	2.65	2.10395	3.6
2	0.555421	6.46865	7.20529	5.35	6.27074	7.6
2	5.7721	4.97332	3.81586	4.35	4.33975	5
2	2.52653	2.78657	2.75383	3.75	3.0202	4.4
2	1.28747	2.52899	3.04813	3.1	3.346	4.4
2	3.18027	4.00139	4.71148	3.77	3.87407	7.4
2	0.808155	-0.338821	3.48544	3.24	2.08313	3.2
2	-1.63849	3.08195	3.21565	2.5	2.58899	3.2
2	3.31163	6.61392	6.80039	9.63	8.45269	8.8
2	1.88942	4.9088	5.52132	5.55	5.58076	5
2	3.22801	4.04322	4.07265	4.85	3.77481	5
2	-2.97538	1.47674	2.09117	2.73	2.06992	3.8
2	1.69917	2.77905	3.38006	3.17	4.36524	4.4
1	5.06396	4.99374	3.36303	3.49	3.86062	5.8
1	-0.233828	1.07709	0.84353	2.22	2.17979	3.4
1	5.82091	4.60414	4.775	6.34	5.00712	4.2

## Sheet: Figure_4
Samples	mae
16	2.35412
16	2.29442
16	2.39147
16	2.42366
16	2.60562
16	2.31766
16	2.37562
16	2.35803
16	2.97663
16	2.57225
16	2.3567
16	2.36438
16	2.59815
16	2.28855
16	2.35378
16	2.39096
16	2.59917
16	2.55567
16	2.56257
16	2.29659
16	2.3168
16	2.6956
16	2.51181
16	2.36151
16	2.55775
16	2.62837
16	2.42125
16	2.63689
16	2.50973
16	2.48374
16	2.41998
16	2.90978
16	2.49615
16	2.37527
16	2.32698
16	2.37895
16	2.36725
16	2.48103
16	2.50624
16	2.40565
16	2.43127
16	2.41367
16	2.85786
16	2.54241
16	2.3714
16	2.61666
16	2.38164
16	2.34464
16	2.4028
16	2.64594
16	2.59103
16	3.07566
16	3.08317
16	2.26035
16	2.32627
16	2.22621
16	2.36465
16	2.3915
16	2.73704
16	2.41998
16	2.36438
16	2.5975
16	2.39003
16	2.46278
16	2.36982
16	2.83147
16	2.68049
16	2.43061
16	2.6708
16	2.55167
16	2.33208
16	2.36438
16	2.33859
16	2.31213
16	2.58577
16	2.76433
16	3.29344
16	2.54371
16	2.34895
16	2.52866
16	2.3263
16	2.32337
16	2.30351
16	2.66624
16	3.24118
16	2.85076
16	2.63365
16	2.6396
16	2.40403
16	2.46916
16	2.56211
16	2.47399
16	2.35895
16	2.36412
16	2.38933
16	2.63207
16	2.34804
16	2.47399
16	2.36526
16	2.4148
16	2.34262
16	2.36587
16	3.13268
16	2.3593
16	2.5791
16	2.41758
16	2.43299
16	2.36602
16	2.36373
16	2.83031
16	2.64297
16	2.44294
16	2.3263
16	2.35098
16	2.69893
16	2.35691
16	2.33242
16	2.47409
16	2.51125
16	2.47052
16	3.06902
16	2.71953
16	2.30446
16	2.64566
16	2.31673
16	2.39448
16	2.77268
16	2.32845
16	2.81103
16	2.34283
16	2.62331
16	3.07445
16	3.49098
16	2.27283
16	2.42534
16	2.55015
16	2.466
16	2.44676
16	2.43689
16	2.32086
16	2.36438
16	2.48885
16	2.39117
16	2.40654
16	2.34616
16	2.58068
16	2.59399
16	2.82186
16	2.41998
16	2.36465
32	2.44901
32	2.53692
32	2.3868
32	2.57967
32	2.29026
32	2.43146
32	2.53602
32	2.43378
32	2.61346
32	2.24942
32	2.86456
32	2.2218
32	2.24503
32	2.39899
32	3.04871
32	2.28742
32	2.54446
32	2.47738
32	2.24606
32	2.39904
32	2.23247
32	2.5068
32	2.43146
32	2.46721
32	2.33718
32	2.26847
32	2.31551
32	2.33869
32	2.42376
32	3.27169
32	2.56573
32	2.35894
32	2.4001
32	2.62221
32	2.28554
32	2.31847
32	2.54192
32	2.48157
32	2.3671
32	2.4219
32	2.6217
32	2.50016
32	2.38887
32	2.32698
32	2.18324
32	2.70694
32	2.39292
32	2.4659
32	2.26762
32	3.02176
32	2.33592
32	2.26116
32	2.73776
32	2.29366
32	2.46194
32	2.49245
32	2.37092
32	2.3618
32	2.28616
32	2.9375
32	2.22225
32	3.30178
32	2.37811
32	2.26479
32	2.5322
32	2.40851
32	2.30269
32	3.19725
32	2.31747
32	2.28566
32	2.57831
32	2.19819
32	2.54744
32	2.39344
32	2.32861
32	2.25002
32	2.47284
32	2.2699
32	2.48075
32	2.2448
32	2.60506
32	2.13085
32	2.85028
32	2.31251
32	2.33587
32	2.51377
32	2.32365
32	2.31257
32	2.3447
32	2.24269
32	2.46568
32	2.38887
32	2.8971
32	2.2033
32	2.35789
32	2.23195
32	2.29664
32	2.33837
32	2.30488
32	2.70672
32	2.58991
32	2.43715
32	2.45656
32	2.5006
32	2.56138
32	2.40594
32	2.74664
32	2.39703
32	2.45049
32	2.38071
32	2.38242
32	2.3671
32	2.69019
32	2.39955
32	2.43919
32	2.29794
32	2.40118
32	2.26279
32	2.42636
32	2.43632
32	2.41119
32	2.35831
32	2.29483
32	2.47241
32	2.44963
32	2.5301
32	2.95266
32	2.35395
32	2.39187
32	2.39159
32	2.33603
32	2.71111
32	2.41047
32	2.33731
32	2.44316
32	2.25755
32	2.25574
32	2.36007
32	2.38726
32	2.49308
32	2.39016
32	2.41842
32	2.30528
32	2.33054
32	2.22286
32	2.28068
32	2.31644
32	2.34475
32	2.43838
32	2.63381
64	2.34653
64	2.63608
64	2.20394
64	2.66549
64	2.20422
64	2.09321
64	2.60364
64	2.08415
64	2.19158
64	2.25794
64	2.4646
64	2.25199
64	2.31847
64	2.22266
64	2.47421
64	2.18202
64	2.28304
64	2.27564
64	2.37618
64	2.33493
64	2.66103
64	2.25075
64	2.28702
64	2.24673
64	2.55648
64	2.35997
64	2.27596
64	2.13841
64	2.57922
64	2.22317
64	2.10177
64	2.21247
64	2.47423
64	2.2646
64	2.44661
64	2.50607
64	2.14129
64	2.4026
64	2.46267
64	2.37391
64	2.23826
64	2.39192
64	2.40865
64	2.32111
64	2.20794
64	2.37362
64	2.34975
64	2.28406
64	2.35475
64	2.29134
64	2.26118
64	2.22967
64	2.36676
64	2.14718
64	2.17246
64	2.43507
64	2.16606
64	2.02348
64	2.17172
64	2.20021
64	2.00164
64	2.23145
64	2.15278
64	2.52008
64	2.38005
64	2.20679
64	2.06216
64	2.41328
64	2.64653
64	2.19012
64	2.65699
64	2.26819
64	3.14518
64	2.23985
64	2.42975
64	2.14139
64	2.21092
64	2.12501
64	2.17968
64	2.04633
64	2.34049
64	2.54473
64	2.20726
64	2.39264
64	2.35629
64	2.35365
64	2.51181
64	2.67251
64	2.16764
64	2.41898
64	2.33466
64	2.28242
64	2.23165
64	2.23904
64	2.39534
64	2.85765
64	2.36651
64	2.18629
64	2.14836
64	2.26654
64	2.43615
64	2.27069
64	2.26677
64	2.36808
64	2.40431
64	2.47816
64	2.59132
64	2.14197
64	2.33657
64	2.25211
64	2.18357
64	2.17094
64	2.17888
64	2.17233
64	1.99809
64	2.27059
64	2.20861
64	2.24555
64	2.51479
64	2.1998
64	2.18206
64	2.2469
64	3.32121
64	2.27878
64	2.26955
64	2.42545
64	2.48872
64	2.18298
64	2.3564
64	2.25003
64	2.93681
64	2.48312
64	2.44834
64	2.16185
64	2.40896
64	2.33366
64	2.35214
64	2.44274
64	2.16687
64	2.13487
64	2.43189
64	2.21059
64	2.23108
64	2.26253
64	2.77683
64	2.46163
64	2.11275
64	2.08225
64	2.38751
64	2.19852
128	2.19478
128	2.07484
128	1.99147
128	2.27984
128	2.25995
128	2.04414
128	2.1528
128	2.17784
128	2.17207
128	2.46861
128	2.01147
128	2.12838
128	2.4618
128	2.44445
128	2.22775
128	2.14031
128	1.99371
128	2.09699
128	2.0411
128	2.13595
128	2.15214
128	2.59558
128	2.15759
128	1.97885
128	2.04345
128	1.99433
128	2.15094
128	2.05321
128	2.14227
128	2.42803
128	3.05469
128	2.14655
128	2.15935
128	2.15432
128	2.05137
128	2.05472
128	2.18063
128	2.08251
128	2.0276
128	2.12216
128	2.36696
128	2.10866
128	2.10783
128	2.09752
128	2.08282
128	2.05818
128	2.24483
128	2.12566
128	2.43433
128	2.31354
128	2.31083
128	2.19785
128	2.10499
128	2.02646
128	2.21262
128	2.08024
128	2.12269
128	2.00266
128	2.10392
128	2.10636
128	2.04191
128	2.05801
128	2.26262
128	2.50033
128	2.15046
128	2.31596
128	2.20494
128	2.24616
128	2.02426
128	2.29347
128	2.24346
128	1.91403
128	1.9474
128	1.95683
128	2.37506
128	1.97609
128	2.2035
128	2.24943
128	1.9864
128	2.32397
128	2.18643
128	2.12596
128	2.07759
128	2.5692
128	2.39159
128	2.41138
128	2.12291
128	2.13854
128	2.46877
128	2.00238
128	2.11697
128	1.9996
128	2.12323
128	2.10699
128	2.05308
128	2.20265
128	2.10746
128	2.18061
128	2.1194
128	1.96637
128	2.08472
128	1.94553
128	2.13485
128	2.0957
128	1.94524
128	2.14442
128	2.24459
128	2.16998
128	2.08682
128	2.19298
128	2.13047
128	2.17643
128	2.55985
128	2.02927
128	2.63661
128	2.36935
128	2.41227
128	2.26584
128	2.34105
128	2.58751
128	2.31253
128	2.16637
128	2.35264
128	2.2032
128	2.2477
128	2.10586
128	2.02294
128	2.41468
128	2.14424
128	2.16318
128	2.5922
128	1.95514
128	2.07735
128	2.4798
128	2.21459
128	2.36192
128	2.00689
128	2.12104
128	2.07466
128	2.17131
128	2.11862
128	2.06493
128	2.25641
128	2.05862
128	2.25895
128	2.04037
128	2.16945
128	2.29335
128	2.05016
128	2.09151
256	2.04576
256	2.11674
256	2.38785
256	2.07504
256	2.02227
256	2.09743
256	1.8867
256	1.8905
256	2.04914
256	1.94267
256	2.07922
256	2.00929
256	2.34911
256	2.13143
256	2.21408
256	2.25029
256	1.98583
256	2.03205
256	1.97619
256	1.98279
256	2.00335
256	2.03545
256	2.25513
256	1.94913
256	1.92422
256	2.13891
256	1.95412
256	1.94504
256	2.00488
256	2.09013
256	1.92273
256	1.98431
256	2.15746
256	1.87044
256	1.96659
256	2.33215
256	2.06741
256	1.99939
256	1.79667
256	2.14428
256	2.08539
256	1.9541
256	2.1797
256	2.11566
256	2.11142
256	2.07533
256	2.00599
256	2.07154
256	2.22256
256	1.99334
256	2.01362
256	2.04899
256	2.30574
256	2.02483
256	1.99801
256	2.08718
256	2.08279
256	1.9575
256	2.00652
256	1.97962
256	1.87994
256	2.16645
256	2.05493
256	1.97294
256	2.25523
256	1.98607
256	2.13372
256	1.90545
256	1.91615
256	2.19027
256	1.98977
256	1.94931
256	2.09666
256	2.12262
256	2.003
256	2.27602
256	2.10137
256	2.05936
256	1.86727
256	1.97147
256	2.1437
256	2.12308
256	2.05737
256	1.93418
256	1.98318
256	2.07717
256	2.09182
256	2.06322
256	2.13691
256	2.15501
256	1.90318
256	2.08138
256	2.05953
256	2.05415
256	1.94709
256	2.15451
256	2.18433
256	1.87838
256	1.98762
256	1.95003
256	2.15087
256	1.89268
256	1.95794
256	1.96205
256	1.96436
256	2.18853
256	2.03806
256	2.23681
256	2.37832
256	2.26684
256	2.13492
256	2.13244
256	1.99891
256	2.01082
256	2.04141
256	2.22926
256	2.11539
256	1.95584
256	2.09434
256	1.94049
256	2.12484
256	2.13785
256	2.17027
256	1.97507
256	1.98155
256	1.95659
256	2.01638
256	1.90379
256	1.97479
256	2.20915
256	1.94634
256	1.88854
256	2.07747
256	2.06742
256	2.18896
256	2.0398
256	1.92622
256	2.04613
256	1.89732
256	2.45298
256	1.9955
256	2.00979
256	2.03258
256	1.91706
256	1.97417
256	2.35529
256	2.15577
256	1.95821
256	1.96864
256	2.01482
512	2.10988
512	2.00121
512	1.98399
512	1.82477
512	2.07293
512	1.80817
512	1.89123
512	2.0155
512	1.85191
512	1.90217
512	1.96968
512	1.98887
512	2.00124
512	1.79899
512	2.01603
512	1.87414
512	2.0031
512	1.89355
512	2.05599
512	2.04396
512	1.80828
512	2.07312
512	1.83671
512	1.80385
512	1.92633
512	1.96753
512	1.86174
512	1.90944
512	1.94966
512	2.12311
512	1.96978
512	1.95852
512	2.01577
512	2.02246
512	1.83769
512	1.82461
512	1.80601
512	1.86629
512	2.03683
512	1.83502
512	2.15929
512	1.88857
512	1.93968
512	2.00244
512	1.83738
512	1.98191
512	1.82664
512	1.80917
512	1.87097
512	1.926
512	1.94049
512	1.86223
512	2.1448
512	1.84745
512	2.06522
512	1.88514
512	1.95818
512	1.95169
512	2.07834
512	1.85276
512	2.04404
512	1.89606
512	1.95389
512	1.91016
512	1.80742
512	1.97567
512	2.01938
512	2.15468
512	1.90653
512	1.84946
512	2.06766
512	1.98309
512	1.99203
512	1.97311
512	1.95369
512	1.88173
512	1.87945
512	1.89276
512	1.91032
512	1.98866
512	1.93082
512	1.86356
512	1.99395
512	1.90939
512	1.90452
512	1.86464
512	1.742
512	1.85289
512	1.9459
512	2.0535
512	1.90554
512	1.90756
512	2.067
512	1.82416
512	1.99495
512	2.04273
512	1.9243
512	1.89879
512	1.99814
512	1.94394
512	2.01572
512	2.03817
512	1.84252
512	1.96095
512	1.8989
512	1.8222
512	1.9207
512	2.10969
512	1.98573
512	1.88166
512	1.86691
512	2.10846
512	2.01824
512	1.93318
512	1.90702
512	1.92551
512	1.8909
512	1.93639
512	1.8439
512	1.90102
512	1.88564
512	1.95028
512	1.93995
512	1.93891
512	1.97276
512	2.06207
512	1.95608
512	2.06429
512	1.91984
512	1.93715
512	1.80446
512	2.03227
512	1.88819
512	1.98219
512	1.83005
512	2.10254
512	1.93059
512	2.02688
512	1.94037
512	1.917
512	1.86885
512	1.93115
512	1.9548
512	1.75088
512	2.0329
512	2.09278
512	2.07933
512	1.89913
512	2.00016
512	1.80727
1024	1.83919
1024	1.78599
1024	1.78649
1024	1.7624
1024	1.80534
1024	1.86494
1024	1.83675
1024	1.95252
1024	1.77403
1024	1.85201
1024	1.89223
1024	1.86117
1024	1.78125
1024	1.69636
1024	1.80359
1024	1.82449
1024	1.89038
1024	1.83195
1024	1.79709
1024	1.84471
1024	1.96271
1024	1.77941
1024	1.87546
1024	1.85517
1024	1.83932
1024	1.84157
1024	1.97322
1024	1.92512
1024	1.83908
1024	1.83112
1024	1.89784
1024	1.90611
1024	1.79229
1024	1.76279
1024	1.907
1024	1.95701
1024	1.86804
1024	1.88685
1024	1.8621
1024	1.69554
1024	1.88639
1024	1.80663
1024	1.80212
1024	1.88561
1024	1.73445
1024	1.81684
1024	1.84876
1024	1.93549
1024	1.83106
1024	1.92995
1024	1.82131
1024	1.81437
1024	1.85769
1024	1.80164
1024	1.8218
1024	1.7755
1024	1.80799
1024	1.8087
1024	1.79207
1024	1.73625
1024	1.88513
1024	1.88566
1024	1.72788
1024	1.74972
1024	1.76137
1024	1.86311
1024	1.98817
1024	1.87095
1024	1.82046
1024	1.91962
1024	1.79306
1024	1.86333
1024	1.73693
1024	1.83604
1024	1.86051
1024	1.8624
1024	1.87126
1024	1.80895
1024	1.79603
1024	1.8477
1024	1.89502
1024	1.79858
1024	1.82743
1024	1.81692
1024	1.80208
1024	1.76294
1024	1.76333
1024	1.78967
1024	1.84797
1024	1.8877
1024	1.87962
1024	1.80975
1024	1.89547
1024	1.84341
1024	1.8865
1024	1.77112
1024	1.83886
1024	1.77125
1024	1.78102
1024	1.87561
1024	1.75568
1024	1.7182
1024	1.90444
1024	1.94539
1024	1.96751
1024	1.69253
1024	1.78287
1024	1.95392
1024	1.86778
1024	1.87307
1024	1.85246
1024	1.79657
1024	1.72894
1024	1.79993
1024	1.79214
1024	1.87451
1024	1.9884
1024	1.80687
1024	1.7294
1024	1.87964
1024	1.93727
1024	1.83478
1024	1.8171
1024	1.78987
1024	1.74472
1024	1.84879
1024	1.77381
1024	1.87553
1024	1.7714
1024	1.8839
1024	1.88872
1024	1.90025
1024	1.79573
1024	1.82373
1024	1.79329
1024	1.84963
1024	1.96845
1024	1.90857
1024	1.79623
1024	1.7117
1024	1.71629
1024	1.80362
1024	1.81107
1024	1.73114
1024	1.84702
1024	1.76338
1024	1.74683
1024	1.89097
1024	1.87257
1024	1.82011

## Sheet: Figure_4b
true_pmi	predicted_pmi
9	7.27447
4	7.32945
5	6.5286
7	5.64366
11	9.24911
7	6.3623
8	6.73627
4	6.28164
7	5.81948
2	4.22747
8	8.43421
6	7.32876
2	3.34119
3	5.55518
3	5.48198
2	3.64145
9	6.46048
9	7.50748
12	10.4768
2	5.29139
2	2.92648
8	6.68407
4	4.20495
7	7.27194
3	5.64663
6	8.67068
13	8.91552
6	6.84999
4	5.4609
7	6.39099
9	7.91246
2	3.46868
4	4.74516
3	1.71911
3	2.85243
6	7.45279
4	4.26717
9	7.20427
5	5.74722
6	7.21433
7	4.50402
6	6.2475
4	4.18957
3	3.3546
7	5.93441
10	6.49673
3	3.48645
3	4.18739
2	3.24808
3	5.61682
4	4.86197
5	6.93669
3	3.9285
7	6.05254
7	4.71564
4	4.61128
4	4.40711
7	5.05463
6	6.22745
7	8.35179
8	8.67595
5	5.09867
3	3.41631
9	7.87263
2	3.12817
9	6.3705
11	7.75522
4	5.08027
9	8.71366
4	7.28786
6	6.45481
5	6.15846
3	5.56388
6	6.92906
4	6.13366
5	5.61265
8	7.07832
2	2.71
3	4.11266
9	9.20027
3	5.83761
12	8.02298
3	3.52023
4	4.43526
3	3.61817
4	5.67745
4	3.74548
6	4.93745
2	2.82875
4	3.64408
4	4.89405
7	5.55317
4	6.42109
4	5.49121
6	6.62436
3	1.8674
7	7.22337
4	5.97971

## Sheet: Figure_S1
true_pmi	predicted_pmi
35	13.4155
26	13.1799
24	12.2713
17	11.9769
17	13.4846
15	10.8419
15	15.7336
14	12.4627
14	8.32842
14	7.2219
14	10.5766
14	8.41963
14	8.39429
14	5.13912
14	8.40194
14	8.91951
13	8.20195
13	11.2404
13	10.049
13	10.7963
12	9.10807
12	9.6474
12	5.13947
12	11.8489
12	9.17498
12	9.34667
12	6.13838
11	8.12397
11	10.5184
11	11.3412
11	7.86693
11	11.9887
11	8.56893
11	9.13919
11	7.42057
10	9.81531
10	9.71363
10	9.87349
10	6.71236
10	9.63668
10	5.13121
10	8.6236
10	13.0881
10	10.351
10	10.8812
10	9.7636
10	11.4864
10	10.7209
10	17.0656
10	8.69446
10	8.37969
9	7.62125
9	6.96044
9	10.0174
9	9.71604
9	3.96084
9	5.63196
9	5.61814
9	6.91668
9	5.72336
9	5.5387
9	6.30476
9	10.5945
9	8.29409
9	9.27974
9	8.69062
9	10.3414
9	6.09068
9	7.5826
9	4.38562
9	8.3769
9	5.98907
9	6.11693
8	6.31371
8	7.61013
8	4.9214
8	6.11873
8	8.39231
8	6.07444
8	6.34426
8	6.25945
8	9.3007
8	5.5924
8	5.69328
8	7.24633
8	5.37054
8	10.6226
8	9.75278
8	4.68613
8	5.98131
8	6.49202
8	8.46449
8	4.29172
8	11.4782
8	7.66207
8	6.02121
8	8.76507
8	7.70105
8	8.85231
8	5.03217
8	5.00689
8	5.976
8	8.04988
8	6.43591
8	8.198
7	6.72796
7	6.63432
7	5.00079
7	7.54518
7	3.15926
7	7.12595
7	6.08639
7	4.57554
7	4.81912
7	4.40299
7	7.2137
7	5.14543
7	5.05789
7	4.54897
7	4.44764
7	4.69313
7	4.76157
7	4.57852
7	5.15048
7	8.21558
7	4.94563
7	7.57206
7	12.7732
7	8.29952
7	5.55584
7	4.31119
7	5.29699
7	4.87318
7	7.95366
7	5.49896
7	7.69961
7	4.24678
7	5.63327
7	6.43753
7	5.87662
7	6.07792
7	7.48772
7	5.52076
7	5.98991
7	4.39499
7	4.92534
7	7.03407
7	5.22033
7	8.26344
6	6.25422
6	6.91677
6	4.79402
6	3.84404
6	5.75825
6	4.88296
6	5.25597
6	5.62905
6	5.31464
6	11.4888
6	6.14205
6	3.8846
6	7.98683
6	5.32824
6	3.71368
6	4.5172
6	4.89444
6	5.61347
6	4.93247
6	4.39667
6	6.56917
6	4.5488
6	6.09882
6	4.43852
6	5.0893
6	4.50821
6	6.85526
6	5.65173
6	7.82355
6	6.26213
6	4.5558
6	5.00587
6	6.41263
6	4.04608
6	5.71689
6	4.71493
6	5.63857
6	5.8983
6	5.79871
6	4.46255
6	5.12278
6	7.62841
6	6.01277
6	4.03089
6	4.00344
6	4.93352
6	6.32472
6	3.26103
6	7.19809
6	4.89752
6	3.12836
6	4.95506
6	7.94133
6	4.60603
6	4.06675
6	6.26142
6	5.30692
6	5.35814
6	8.05134
6	8.41853
6	5.73743
6	5.81371
6	9.43412
6	4.95824
6	6.11963
6	4.37979
5	6.5189
5	6.81453
5	6.80796
5	6.03106
5	3.96836
5	4.35942
5	3.9441
5	3.64998
5	3.82515
5	4.82775
5	5.76166
5	4.00743
5	6.25811
5	4.90929
5	5.52374
5	4.76363
5	4.4223
5	5.38761
5	7.86391
5	5.021
5	6.15574
5	5.02324
5	3.02334
5	6.90919
5	5.25654
5	6.32338
5	3.26259
5	4.10051
5	3.82776
5	4.23004
5	4.19192
5	7.68268
5	6.19895
5	4.7372
5	3.11546
5	3.48616
5	6.76701
5	6.3537
5	5.50376
5	4.83531
5	4.19296
5	5.34326
5	4.27769
5	4.82389
5	6.13848
5	4.25571
5	7.01373
5	7.274
5	3.75832
5	3.29921
5	5.39098
5	6.4619
5	5.88704
5	3.46392
5	5.80689
5	3.92746
5	5.30686
5	9.10475
5	5.74544
5	5.14268
5	4.68467
5	4.35715
5	4.07296
5	5.17784
5	4.8514
5	6.85066
5	4.94684
5	5.76047
5	5.1279
5	5.83768
5	5.34552
5	3.61741
4	4.65697
4	3.90487
4	3.12327
4	5.42082
4	3.2204
4	3.08802
4	4.08073
4	3.89635
4	4.83882
4	4.55021
4	5.90994
4	5.06373
4	3.54277
4	4.63826
4	6.47197
4	3.47422
4	4.18774
4	3.46828
4	3.96684
4	5.69097
4	3.68837
4	3.78755
4	4.00695
4	2.79196
4	4.26358
4	8.21521
4	4.05602
4	3.11419
4	4.26347
4	3.65916
4	3.44178
4	4.06723
4	4.66259
4	2.92401
4	3.79144
4	5.1734
4	4.07153
4	3.84535
4	8.88554
4	3.1778
4	2.97684
4	3.32188
4	3.99559
4	5.59919
4	3.5628
4	3.38882
4	4.29705
4	4.00076
4	3.39571
4	4.54289
4	3.80055
4	5.49283
4	5.71272
4	4.88947
4	3.06605
4	2.77309
4	5.55949
4	3.17961
4	5.45706
4	4.55783
4	3.57784
4	5.96089
4	3.64972
4	6.10476
4	3.29968
4	3.38237
4	3.97775
4	4.42308
4	4.84769
4	2.7182
4	3.4934
4	4.57929
3	3.19082
3	3.92984
3	3.95033
3	4.95211
3	3.14675
3	4.32218
3	3.39138
3	4.35926
3	3.49985
3	2.73173
3	3.04347
3	2.87121
3	4.09038
3	2.66889
3	3.87088
3	4.21509
3	4.85463
3	3.70996
3	3.87195
3	3.34015
3	3.69638
3	6.82308
3	2.75458
3	2.50767
3	4.9218
3	3.10443
3	3.30994
3	5.82303
3	3.45504
3	5.151
3	3.94109
3	2.5029
3	2.84474
3	3.85011
3	4.06853
3	3.01831
3	4.50336
3	5.38184
3	5.76722
3	4.34009
3	3.69259
3	2.79816
3	3.06412
3	3.22003
3	3.28309
3	3.03576
3	4.4877
3	5.33795
3	3.46585
3	5.922
3	3.15841
3	3.93329
3	2.99011
3	2.57513
3	2.71962
3	3.5299
3	3.50671
3	2.82548
3	4.18764
3	2.75057
3	3.77536
3	4.08643
3	2.73867
3	2.97746
3	2.85737
2	2.13222
2	2.47049
2	3.58014
2	2.47524
2	2.18696
2	4.17808
2	2.3057
2	2.85214
2	2.02705
2	2.2159
2	3.23351
2	2.01103
2	2.68082
2	5.27002
2	3.42041
2	2.27394
2	2.21238
2	2.2232
2	2.03046
2	2.72212
2	4.24095
2	3.17888
2	7.42847
2	2.67699
2	3.44821
2	2.33877
2	3.92761
2	3.11192
2	2.41221
2	3.93916
2	4.30963
2	2.18385
2	5.11393
2	4.00557
2	2.42713
2	2.5948
2	3.48417
2	2.17663
2	2.46744
2	3.92022
2	4.21881
2	3.27918
2	2.30095
2	2.96989
1	2.57836
1	2.06072
1	3.74301

## Sheet: Figure_S2
pmi	set
5	train
7	train
21	train
8	train
67	train
47	train
37	train
35	train
34	train
33	train
31	train
29	train
28	train
26	train
26	train
23	train
22	train
21	train
21	train
21	train
21	train
21	train
21	train
20	train
20	train
20	train
20	train
20	train
20	train
20	train
19	train
19	train
19	train
19	train
19	train
19	train
19	train
19	train
18	train
18	train
18	train
18	train
18	train
18	train
18	train
18	train
18	train
18	train
17	train
17	train
17	train
17	train
17	train
17	train
17	train
17	train
17	train
17	train
16	train
16	train
16	train
16	train
16	train
16	train
16	train
16	train
16	train
16	train
16	train
16	train
16	train
16	train
16	train
15	train
15	train
15	train
15	train
15	train
15	train
15	train
15	train
15	train
15	train
15	train
15	train
15	train
15	train
15	train
15	train
15	train
15	train
15	train
15	train
15	train
14	train
14	train
14	train
14	train
14	train
14	train
14	train
14	train
14	train
14	train
14	train
14	train
14	train
14	train
14	train
14	train
14	train
14	train
14	train
14	train
14	train
14	train
14	train
14	train
14	train
14	train
14	train
14	train
14	train
14	train
14	train
14	train
14	train
14	train
14	train
13	train
13	train
13	train
13	train
13	train
13	train
13	train
13	train
13	train
13	train
13	train
13	train
13	train
13	train
13	train
13	train
13	train
13	train
13	train
13	train
13	train
13	train
13	train
13	train
13	train
13	train
13	train
13	train
13	train
13	train
13	train
13	train
13	train
13	train
13	train
13	train
13	train
13	train
13	train
13	train
13	train
13	train
13	train
13	train
13	train
13	train
13	train
13	train
13	train
13	train
13	train
13	train
13	train
12	train
12	train
12	train
12	train
12	train
12	train
12	train
12	train
12	train
12	train
12	train
12	train
12	train
12	train
12	train
12	train
12	train
12	train
12	train
12	train
12	train
12	train
12	train
12	train
12	train
12	train
12	train
12	train
12	train
12	train
12	train
12	train
12	train
12	train
12	train
12	train
12	train
12	train
12	train
12	train
12	train
12	train
12	train
12	train
12	train
12	train
12	train
12	train
12	train
12	train
12	train
12	train
12	train
12	train
12	train
12	train
12	train
12	train
12	train
12	train
12	train
12	train
12	train
12	train
12	train
12	train
12	train
12	train
12	train
12	train
12	train
12	train
12	train
12	train
12	train
11	train
11	train
11	train
11	train
11	train
11	train
11	train
11	train
11	train
11	train
11	train
11	train
11	train
11	train
11	train
11	train
11	train
11	train
11	train
11	train
11	train
11	train
11	train
11	train
11	train
11	train
11	train
11	train
11	train
11	train
11	train
11	train
11	train
11	train
11	train
11	train
11	train
11	train
11	train
11	train
11	train
11	train
11	train
11	train
11	train
11	train
11	train
11	train
11	train
11	train
11	train
11	train
11	train
11	train
11	train
11	train
11	train
11	train
11	train
11	train
11	train
11	train
11	train
11	train
11	train
11	train
11	train
11	train
11	train
11	train
11	train
11	train
11	train
11	train
11	train
11	train
11	train
11	train
11	train
11	train
11	train
11	train
11	train
11	train
11	train
11	train
11	train
11	train
11	train
11	train
11	train
11	train
11	train
11	train
11	train
11	train
11	train
11	train
11	train
11	train
11	train
11	train
11	train
11	train
11	train
11	train
11	train
10	train
10	train
10	train
10	train
10	train
10	train
10	train
10	train
10	train
10	train
10	train
10	train
10	train
10	train
10	train
10	train
10	train
10	train
10	train
10	train
10	train
10	train
10	train
10	train
10	train
10	train
10	train
10	train
10	train
10	train
10	train
10	train
10	train
10	train
10	train
10	train
10	train
10	train
10	train
10	train
10	train
10	train
10	train
10	train
10	train
10	train
10	train
10	train
10	train
10	train
10	train
10	train
10	train
10	train
10	train
10	train
10	train
10	train
10	train
10	train
10	train
10	train
10	train
10	train
10	train
10	train
10	train
10	train
10	train
10	train
10	train
10	train
10	train
10	train
10	train
10	train
10	train
10	train
10	train
10	train
10	train
10	train
10	train
10	train
10	train
10	train
10	train
10	train
10	train
10	train
10	train
10	train
10	train
10	train
10	train
10	train
10	train
10	train
10	train
10	train
10	train
10	train
10	train
10	train
10	train
10	train
10	train
10	train
10	train
10	train
10	train
10	train
10	train
10	train
10	train
10	train
10	train
10	train
10	train
10	train
10	train
10	train
10	train
10	train
10	train
10	train
10	train
10	train
10	train
10	train
10	train
10	train
10	train
10	train
10	train
10	train
10	train
10	train
10	train
10	train
10	train
10	train
10	train
10	train
9	train
9	train
9	train
9	train
9	train
9	train
9	train
9	train
9	train
9	train
9	train
9	train
9	train
9	train
9	train
9	train
9	train
9	train
9	train
9	train
9	train
9	train
9	train
9	train
9	train
9	train
9	train
9	train
9	train
9	train
9	train
9	train
9	train
9	train
9	train
9	train
9	train
9	train
9	train
9	train
9	train
9	train
9	train
9	train
9	train
9	train
9	train
9	train
9	train
9	train
9	train
9	train
9	train
9	train
9	train
9	train
9	train
9	train
9	train
9	train
9	train
9	train
9	train
9	train
9	train
9	train
9	train
9	train
9	train
9	train
9	train
9	train
9	train
9	train
9	train
9	train
9	train
9	train
9	train
9	train
9	train
9	train
9	train
9	train
9	train
9	train
9	train
9	train
9	train
9	train
9	train
9	train
9	train
9	train
9	train
9	train
9	train
9	train
9	train
9	train
9	train
9	train
9	train
9	train
9	train
9	train
9	train
9	train
9	train
9	train
9	train
9	train
9	train
9	train
9	train
9	train
9	train
9	train
9	train
9	train
9	train
9	train
9	train
9	train
9	train
9	train
9	train
9	train
9	train
9	train
9	train
9	train
9	train
9	train
9	train
9	train
9	train
9	train
9	train
9	train
9	train
9	train
9	train
9	train
9	train
9	train
9	train
9	train
9	train
9	train
9	train
9	train
9	train
9	train
9	train
9	train
9	train
9	train
8	train
8	train
8	train
8	train
8	train
8	train
8	train
8	train
8	train
8	train
8	train
8	train
8	train
8	train
8	train
8	train
8	train
8	train
8	train
8	train
8	train
8	train
8	train
8	train
8	train
8	train
8	train
8	train
8	train
8	train
8	train
8	train
8	train
8	train
8	train
8	train
8	train
8	train
8	train
8	train
8	train
8	train
8	train
8	train
8	train
8	train
8	train
8	train
8	train
8	train
8	train
8	train
8	train
8	train
8	train
8	train
8	train
8	train
8	train
8	train
8	train
8	train
8	train
8	train
8	train
8	train
8	train
8	train
8	train
8	train
8	train
8	train
8	train
8	train
8	train
8	train
8	train
8	train
8	train
8	train
8	train
8	train
8	train
8	train
8	train
8	train
8	train
8	train
8	train
8	train
8	train
8	train
8	train
8	train
8	train
8	train
8	train
8	train
8	train
8	train
8	train
8	train
8	train
8	train
8	train
8	train
8	train
8	train
8	train
8	train
8	train
8	train
8	train
8	train
8	train
8	train
8	train
8	train
8	train
8	train
8	train
8	train
8	train
8	train
8	train
8	train
8	train
8	train
8	train
8	train
8	train
8	train
8	train
8	train
8	train
8	train
8	train
8	train
8	train
8	train
8	train
8	train
8	train
8	train
8	train
8	train
8	train
8	train
8	train
8	train
8	train
8	train
8	train
8	train
8	train
8	train
8	train
8	train
8	train
8	train
8	train
8	train
8	train
8	train
8	train
8	train
8	train
8	train
8	train
8	train
8	train
8	train
8	train
8	train
8	train
8	train
8	train
8	train
8	train
8	train
8	train
8	train
8	train
8	train
8	train
8	train
8	train
8	train
8	train
8	train
8	train
8	train
8	train
8	train
8	train
8	train
8	train
8	train
8	train
8	train
8	train
8	train
8	train
8	train
8	train
8	train
8	train
8	train
8	train
8	train
8	train
8	train
8	train
8	train
8	train
8	train
8	train
8	train
8	train
8	train
8	train
8	train
8	train
8	train
8	train
8	train
8	train
8	train
8	train
8	train
8	train
8	train
8	train
8	train
8	train
8	train
8	train
8	train
8	train
8	train
8	train
8	train
8	train
8	train
8	train
8	train
8	train
8	train
8	train
8	train
8	train
8	train
7	train
7	train
7	train
7	train
7	train
7	train
7	train
7	train
7	train
7	train
7	train
7	train
7	train
7	train
7	train
7	train
7	train
7	train
7	train
7	train
7	train
7	train
7	train
7	train
7	train
7	train
7	train
7	train
7	train
7	train
7	train
7	train
7	train
7	train
7	train
7	train
7	train
7	train
7	train
7	train
7	train
7	train
7	train
7	train
7	train
7	train
7	train
7	train
7	train
7	train
7	train
7	train
7	train
7	train
7	train
7	train
7	train
7	train
7	train
7	train
7	train
7	train
7	train
7	train
7	train
7	train
7	train
7	train
7	train
7	train
7	train
7	train
7	train
7	train
7	train
7	train
7	train
7	train
7	train
7	train
7	train
7	train
7	train
7	train
7	train
7	train
7	train
7	train
7	train
7	train
7	train
7	train
7	train
7	train
7	train
7	train
7	train
7	train
7	train
7	train
7	train
7	train
7	train
7	train
7	train
7	train
7	train
7	train
7	train
7	train
7	train
7	train
7	train
7	train
7	train
7	train
7	train
7	train
7	train
7	train
7	train
7	train
7	train
7	train
7	train
7	train
7	train
7	train
7	train
7	train
7	train
7	train
7	train
7	train
7	train
7	train
7	train
7	train
7	train
7	train
7	train
7	train
7	train
7	train
7	train
7	train
7	train
7	train
7	train
7	train
7	train
7	train
7	train
7	train
7	train
7	train
7	train
7	train
7	train
7	train
7	train
7	train
7	train
7	train
7	train
7	train
7	train
7	train
7	train
7	train
7	train
7	train
7	train
7	train
7	train
7	train
7	train
7	train
7	train
7	train
7	train
7	train
7	train
7	train
7	train
7	train
7	train
7	train
7	train
7	train
7	train
7	train
7	train
7	train
7	train
7	train
7	train
7	train
7	train
7	train
7	train
7	train
7	train
7	train
7	train
7	train
7	train
7	train
7	train
7	train
7	train
7	train
7	train
7	train
7	train
7	train
7	train
7	train
7	train
7	train
7	train
7	train
7	train
7	train
7	train
7	train
7	train
7	train
7	train
7	train
7	train
7	train
7	train
7	train
7	train
7	train
7	train
7	train
7	train
7	train
7	train
7	train
7	train
7	train
7	train
7	train
7	train
7	train
7	train
7	train
7	train
7	train
7	train
7	train
7	train
7	train
7	train
7	train
7	train
7	train
7	train
7	train
7	train
7	train
7	train
7	train
7	train
7	train
7	train
7	train
7	train
7	train
7	train
7	train
7	train
7	train
7	train
7	train
7	train
7	train
7	train
7	train
7	train
7	train
7	train
7	train
7	train
7	train
7	train
7	train
7	train
7	train
7	train
7	train
7	train
7	train
7	train
7	train
7	train
7	train
7	train
7	train
7	train
7	train
7	train
7	train
7	train
7	train
7	train
7	train
7	train
7	train
7	train
7	train
7	train
7	train
7	train
7	train
7	train
7	train
7	train
7	train
7	train
7	train
7	train
7	train
7	train
7	train
7	train
7	train
7	train
6	train
6	train
6	train
6	train
6	train
6	train
6	train
6	train
6	train
6	train
6	train
6	train
6	train
6	train
6	train
6	train
6	train
6	train
6	train
6	train
6	train
6	train
6	train
6	train
6	train
6	train
6	train
6	train
6	train
6	train
6	train
6	train
6	train
6	train
6	train
6	train
6	train
6	train
6	train
6	train
6	train
6	train
6	train
6	train
6	train
6	train
6	train
6	train
6	train
6	train
6	train
6	train
6	train
6	train
6	train
6	train
6	train
6	train
6	train
6	train
6	train
6	train
6	train
6	train
6	train
6	train
6	train
6	train
6	train
6	train
6	train
6	train
6	train
6	train
6	train
6	train
6	train
6	train
6	train
6	train
6	train
6	train
6	train
6	train
6	train
6	train
6	train
6	train
6	train
6	train
6	train
6	train
6	train
6	train
6	train
6	train
6	train
6	train
6	train
6	train
6	train
6	train
6	train
6	train
6	train
6	train
6	train
6	train
6	train
6	train
6	train
6	train
6	train
6	train
6	train
6	train
6	train
6	train
6	train
6	train
6	train
6	train
6	train
6	train
6	train
6	train
6	train
6	train
6	train
6	train
6	train
6	train
6	train
6	train
6	train
6	train
6	train
6	train
6	train
6	train
6	train
6	train
6	train
6	train
6	train
6	train
6	train
6	train
6	train
6	train
6	train
6	train
6	train
6	train
6	train
6	train
6	train
6	train
6	train
6	train
6	train
6	train
6	train
6	train
6	train
6	train
6	train
6	train
6	train
6	train
6	train
6	train
6	train
6	train
6	train
6	train
6	train
6	train
6	train
6	train
6	train
6	train
6	train
6	train
6	train
6	train
6	train
6	train
6	train
6	train
6	train
6	train
6	train
6	train
6	train
6	train
6	train
6	train
6	train
6	train
6	train
6	train
6	train
6	train
6	train
6	train
6	train
6	train
6	train
6	train
6	train
6	train
6	train
6	train
6	train
6	train
6	train
6	train
6	train
6	train
6	train
6	train
6	train
6	train
6	train
6	train
6	train
6	train
6	train
6	train
6	train
6	train
6	train
6	train
6	train
6	train
6	train
6	train
6	train
6	train
6	train
6	train
6	train
6	train
6	train
6	train
6	train
6	train
6	train
6	train
6	train
6	train
6	train
6	train
6	train
6	train
6	train
6	train
6	train
6	train
6	train
6	train
6	train
6	train
6	train
6	train
6	train
6	train
6	train
6	train
6	train
6	train
6	train
6	train
6	train
6	train
6	train
6	train
6	train
6	train
6	train
6	train
6	train
6	train
6	train
6	train
6	train
6	train
6	train
6	train
6	train
6	train
6	train
6	train
6	train
6	train
6	train
6	train
6	train
6	train
6	train
6	train
6	train
6	train
6	train
6	train
6	train
6	train
6	train
6	train
6	train
6	train
6	train
6	train
6	train
6	train
6	train
6	train
6	train
6	train
6	train
6	train
6	train
6	train
6	train
6	train
6	train
6	train
6	train
6	train
6	train
6	train
6	train
6	train
6	train
6	train
6	train
6	train
6	train
6	train
6	train
6	train
6	train
6	train
6	train
6	train
6	train
6	train
6	train
6	train
6	train
6	train
6	train
6	train
6	train
6	train
6	train
6	train
6	train
6	train
6	train
6	train
6	train
6	train
6	train
6	train
6	train
6	train
6	train
6	train
6	train
6	train
6	train
6	train
6	train
6	train
6	train
6	train
6	train
6	train
6	train
6	train
6	train
6	train
6	train
6	train
6	train
6	train
6	train
6	train
6	train
6	train
6	train
6	train
6	train
6	train
6	train
6	train
6	train
6	train
6	train
6	train
6	train
6	train
6	train
6	train
6	train
6	train
6	train
6	train
6	train
6	train
6	train
6	train
6	train
6	train
6	train
6	train
6	train
6	train
6	train
6	train
6	train
6	train
6	train
6	train
6	train
6	train
6	train
6	train
6	train
6	train
6	train
6	train
6	train
6	train
6	train
6	train
6	train
6	train
6	train
6	train
6	train
6	train
6	train
6	train
6	train
6	train
6	train
6	train
6	train
6	train
6	train
6	train
6	train
6	train
6	train
6	train
6	train
6	train
6	train
6	train
6	train
6	train
6	train
6	train
6	train
5	train
5	train
5	train
5	train
5	train
5	train
5	train
5	train
5	train
5	train
5	train
5	train
5	train
5	train
5	train
5	train
5	train
5	train
5	train
5	train
5	train
5	train
5	train
5	train
5	train
5	train
5	train
5	train
5	train
5	train
5	train
5	train
5	train
5	train
5	train
5	train
5	train
5	train
5	train
5	train
5	train
5	train
5	train
5	train
5	train
5	train
5	train
5	train
5	train
5	train
5	train
5	train
5	train
5	train
5	train
5	train
5	train
5	train
5	train
5	train
5	train
5	train
5	train
5	train
5	train
5	train
5	train
5	train
5	train
5	train
5	train
5	train
5	train
5	train
5	train
5	train
5	train
5	train
5	train
5	train
5	train
5	train
5	train
5	train
5	train
5	train
5	train
5	train
5	train
5	train
5	train
5	train
5	train
5	train
5	train
5	train
5	train
5	train
5	train
5	train
5	train
5	train
5	train
5	train
5	train
5	train
5	train
5	train
5	train
5	train
5	train
5	train
5	train
5	train
5	train
5	train
5	train
5	train
5	train
5	train
5	train
5	train
5	train
5	train
5	train
5	train
5	train
5	train
5	train
5	train
5	train
5	train
5	train
5	train
5	train
5	train
5	train
5	train
5	train
5	train
5	train
5	train
5	train
5	train
5	train
5	train
5	train
5	train
5	train
5	train
5	train
5	train
5	train
5	train
5	train
5	train
5	train
5	train
5	train
5	train
5	train
5	train
5	train
5	train
5	train
5	train
5	train
5	train
5	train
5	train
5	train
5	train
5	train
5	train
5	train
5	train
5	train
5	train
5	train
5	train
5	train
5	train
5	train
5	train
5	train
5	train
5	train
5	train
5	train
5	train
5	train
5	train
5	train
5	train
5	train
5	train
5	train
5	train
5	train
5	train
5	train
5	train
5	train
5	train
5	train
5	train
5	train
5	train
5	train
5	train
5	train
5	train
5	train
5	train
5	train
5	train
5	train
5	train
5	train
5	train
5	train
5	train
5	train
5	train
5	train
5	train
5	train
5	train
5	train
5	train
5	train
5	train
5	train
5	train
5	train
5	train
5	train
5	train
5	train
5	train
5	train
5	train
5	train
5	train
5	train
5	train
5	train
5	train
5	train
5	train
5	train
5	train
5	train
5	train
5	train
5	train
5	train
5	train
5	train
5	train
5	train
5	train
5	train
5	train
5	train
5	train
5	train
5	train
5	train
5	train
5	train
5	train
5	train
5	train
5	train
5	train
5	train
5	train
5	train
5	train
5	train
5	train
5	train
[truncated: 3,389 more rows]

## Sheet: Figure_S3
method	overestimation
FFNN	2.79403
SVR	2.99385
RidgeCV	3.55035
LassoCV	3.55832
GradientBoostingRegressor	3.68251
RandomForestRegressor	4.01667
KNeighborsRegressor	4.46667
